# Supplementary material for: Characterisation of FLT3 alterations in childhood acute lymphoblastic leukaemia
Source: Br J Cancer. 2023 Dec 4;130(2):317–26. doi: 10.1038/s41416-023-02511-8 (PMC10803556; doi:10.1038/s41416-023-02511-8)
Supplement: Supplementary file 2 — Supplementary Table 2 [file 41416_2023_2511_MOESM2_ESM.xlsx]

## Sheet: Supplementary Table 2
CHROM	POS	REF	ALT	SAMPLE	Generefgene	FILTER	GT	FREQ	DP	1000g2015aug_all	AAChangeensGene	AAChangeknownGene	AAChangerefgene	ExonicFuncensGene	ExonicFuncknownGene	ExonicFuncrefgene	FuncensGene	FuncknownGene	Funcrefgene	GeneensGene	GeneDetailknownGene	Polyphen2_HDIV_pred	Polyphen2_HDIV_score	Polyphen2_HVAR_pred	Polyphen2_HVAR_score	SIFT_pred	SIFT_score	clinvar_20150330	cosmic70	snp138	AD	RD	caller
13	28602226	AAG	A	TCMG137	FLT3	PASS	1/1	80.7	57	0.767173							intronic	intronic	intronic	ENSG00000122025									.	rs60462219	46	11	varscan
13	28602226	AAG	A	TCMG137	FLT3	PASS	0/1	67.3	160	0.767173							intronic	intronic	intronic	ENSG00000122025									.	rs60462219	107	52	varscan
13	28647489	GA	G	TCMG137	FLT3	PASS	0/1	70.45	53	0.675519							intronic	intronic	intronic	ENSG00000122025									.	.	31	13	varscan
13	28647489	GA	G	TCMG137	FLT3	PASS	0/1	67.18	156	0.675519							intronic	intronic	intronic	ENSG00000122025									.	.	88	43	varscan
13	28589236	A	T	TCMG137	FLT3	PASS	0/1	4.65	43								intronic	intronic	intronic	ENSG00000122025									.	.	2	41	varscan
13	28589236	A	T	TCMG137	FLT3	PASS	0/0	0	156								intronic	intronic	intronic	ENSG00000122025									.	.	0	156	varscan
13	28589267	C	T	TCMG137	FLT3	PASS	0/1	45.28	53	0.392173							intronic	intronic	intronic	ENSG00000122025									.	rs4073630	24	29	varscan
13	28589267	C	T	TCMG137	FLT3	PASS	0/1	48.85	174	0.392173							intronic	intronic	intronic	ENSG00000122025									.	rs4073630	85	89	varscan
13	28589495	C	G	TCMG137	FLT3	PASS	0/1	44.74	38	0.227835							intronic	intronic	intronic	ENSG00000122025									.	rs9579142	17	21	varscan
13	28589495	C	G	TCMG137	FLT3	PASS	0/1	43.28	134	0.227835							intronic	intronic	intronic	ENSG00000122025									.	rs9579142	58	76	varscan
13	28589509	C	T	TCMG137	FLT3	PASS	0/1	48.48	33	0.21845							intronic	intronic	intronic	ENSG00000122025									.	rs9579143	16	17	varscan
13	28589509	C	T	TCMG137	FLT3	PASS	0/1	43.2	125	0.21845							intronic	intronic	intronic	ENSG00000122025									.	rs9579143	54	71	varscan
13	28589662	C	G	TCMG137	FLT3	PASS	1/1	100	84	0.851238							intronic	intronic	intronic	ENSG00000122025									.	rs4497507	83	0	varscan
13	28589662	C	G	TCMG137	FLT3	PASS	1/1	100	205	0.851238							intronic	intronic	intronic	ENSG00000122025									.	rs4497507	205	0	varscan
13	28607916	T	A	TCMG137	FLT3	PASS	1/1	100	17	0.570687							intronic	intronic	intronic	ENSG00000122025									.	rs2491222	17	0	varscan
13	28607916	T	A	TCMG137	FLT3	PASS	1/1	100	70	0.570687							intronic	intronic	intronic	ENSG00000122025									.	rs2491222	70	0	varscan
13	28607989	T	G	TCMG137	FLT3	PASS	1/1	97.44	78	0.578674							intronic	intronic	intronic	ENSG00000122025									.	rs2491223	76	2	varscan
13	28607989	T	G	TCMG137	FLT3	PASS	1/1	97.71	221	0.578674							intronic	intronic	intronic	ENSG00000122025									.	rs2491223	213	5	varscan
13	28608425	C	T	TCMG137	FLT3	PASS	0/1	3.92	51								intronic	intronic	intronic	ENSG00000122025									.	.	2	49	varscan
13	28608425	C	T	TCMG137	FLT3	PASS	0/0	0	208								intronic	intronic	intronic	ENSG00000122025									.	.	0	208	varscan
13	28609825	A	G	TCMG137	FLT3	PASS	1/1	100	131	0.563099							intronic	intronic	intronic	ENSG00000122025									.	rs2491227	131	0	varscan
13	28609825	A	G	TCMG137	FLT3	PASS	1/1	100	432	0.563099							intronic	intronic	intronic	ENSG00000122025									.	rs2491227	428	0	varscan
13	28609846	A	T	TCMG137	FLT3	PASS	1/1	100	103	0.563099							intronic	intronic	intronic	ENSG00000122025									.	rs2491228	100	0	varscan
13	28609846	A	T	TCMG137	FLT3	PASS	1/1	100	306	0.563099							intronic	intronic	intronic	ENSG00000122025									.	rs2491228	304	0	varscan
13	28609991	T	C	TCMG137	FLT3	PASS	1/1	100	45	0.563099							intronic	intronic	intronic	ENSG00000122025									.	rs2491229	45	0	varscan
13	28609991	T	C	TCMG137	FLT3	PASS	1/1	100	107	0.563099							intronic	intronic	intronic	ENSG00000122025									.	rs2491229	105	0	varscan
13	28609997	T	C	TCMG137	FLT3	PASS	1/1	100	46	0.563099							intronic	intronic	intronic	ENSG00000122025									.	rs2491230	46	0	varscan
13	28609997	T	C	TCMG137	FLT3	PASS	1/1	100	109	0.563099							intronic	intronic	intronic	ENSG00000122025									.	rs2491230	109	0	varscan
13	28610183	A	G	TCMG137	FLT3	PASS	1/1	100	49	0.563299							intronic	intronic	intronic	ENSG00000122025									.	rs2491231	49	0	varscan
13	28610183	A	G	TCMG137	FLT3	PASS	1/1	100	176	0.563299							intronic	intronic	intronic	ENSG00000122025									.	rs2491231	174	0	varscan
13	28622356	G	A	TCMG137	FLT3	PASS	1/1	100	62	0.837061							intronic	intronic	intronic	ENSG00000122025									.	rs2153000	62	0	varscan
13	28622356	G	A	TCMG137	FLT3	PASS	1/1	100	206	0.837061							intronic	intronic	intronic	ENSG00000122025									.	rs2153000	206	0	varscan
13	28623938	G	A	TCMG137	FLT3	PASS	0/1	8.16	49								intronic	intronic	intronic	ENSG00000122025									.	.	4	45	varscan
13	28623938	G	A	TCMG137	FLT3	PASS	0/1	2.42	167								intronic	intronic	intronic	ENSG00000122025									.	.	4	161	varscan
13	28624294	G	A	TCMG137	FLT3	PASS	1/1	100	115	0.558706	ENSG00000122025..ENST00000241453..exon6..c.C680T..p.T227M:ENSG00000122025..ENST00000380982..exon6..c.C680T..p.T227M:ENSG00000122025..ENST00000380987..exon6..c.C680T..p.T227M:ENSG00000122025..ENST00000537084..exon6..c.C680T..p.T227M	FLT3..uc001urw.3..exon6..c.C680T..p.T227M:FLT3..uc010tdn.2..exon6..c.C680T..p.T227M	FLT3..NM_004119..exon6..c.C680T..p.T227M	nonsynonymous_SNV	nonsynonymous_SNV	nonsynonymous_SNV	exonic	exonic	exonic	ENSG00000122025		D	0.999	P	0.879	T	0.15		.	rs1933437	115	0	varscan
13	28624294	G	A	TCMG137	FLT3	PASS	1/1	93.79	515	0.558706	ENSG00000122025..ENST00000241453..exon6..c.C680T..p.T227M:ENSG00000122025..ENST00000380982..exon6..c.C680T..p.T227M:ENSG00000122025..ENST00000380987..exon6..c.C680T..p.T227M:ENSG00000122025..ENST00000537084..exon6..c.C680T..p.T227M	FLT3..uc001urw.3..exon6..c.C680T..p.T227M:FLT3..uc010tdn.2..exon6..c.C680T..p.T227M	FLT3..NM_004119..exon6..c.C680T..p.T227M	nonsynonymous_SNV	nonsynonymous_SNV	nonsynonymous_SNV	exonic	exonic	exonic	ENSG00000122025		D	0.999	P	0.879	T	0.15		.	rs1933437	483	32	varscan
13	28635922	T	A	TCMG137	FLT3	PASS	0/0	0	15	0.000199681							intronic	intronic	intronic	ENSG00000122025									.	.	0	14	varscan
13	28635922	T	A	TCMG137	FLT3	PASS	0/1	3.85	88	0.000199681							intronic	intronic	intronic	ENSG00000122025									.	.	3	75	varscan
13	28636084	G	A	TCMG137	FLT3	PASS	1/1	100	74	0.958067	ENSG00000122025..ENST00000241453..exon3..c.C288T..p.D96D:ENSG00000122025..ENST00000380982..exon3..c.C288T..p.D96D:ENSG00000122025..ENST00000380987..exon3..c.C288T..p.D96D:ENSG00000122025..ENST00000537084..exon3..c.C288T..p.D96D	FLT3..uc001urw.3..exon3..c.C288T..p.D96D:FLT3..uc010tdn.2..exon3..c.C288T..p.D96D	FLT3..NM_004119..exon3..c.C288T..p.D96D	synonymous_SNV	synonymous_SNV	synonymous_SNV	exonic	exonic	exonic	ENSG00000122025									.	rs7338903	74	0	varscan
13	28636084	G	A	TCMG137	FLT3	PASS	1/1	100	276	0.958067	ENSG00000122025..ENST00000241453..exon3..c.C288T..p.D96D:ENSG00000122025..ENST00000380982..exon3..c.C288T..p.D96D:ENSG00000122025..ENST00000380987..exon3..c.C288T..p.D96D:ENSG00000122025..ENST00000537084..exon3..c.C288T..p.D96D	FLT3..uc001urw.3..exon3..c.C288T..p.D96D:FLT3..uc010tdn.2..exon3..c.C288T..p.D96D	FLT3..NM_004119..exon3..c.C288T..p.D96D	synonymous_SNV	synonymous_SNV	synonymous_SNV	exonic	exonic	exonic	ENSG00000122025									.	rs7338903	276	0	varscan
13	28644510	C	A	TCMG137	FLT3	PASS	1/1	100	24	0.994209							intronic	intronic	intronic	ENSG00000122025									.	rs2387350	24	0	varscan
13	28644510	C	A	TCMG137	FLT3	PASS	1/1	100	79	0.994209							intronic	intronic	intronic	ENSG00000122025									.	rs2387350	79	0	varscan
13	28647741	T	A	TCMG137	FLT3	PASS	1/1	100	12	0.673522							intronic	intronic	intronic	ENSG00000122025									.	rs11149513	12	0	varscan
13	28647741	T	A	TCMG137	FLT3	PASS	1/1	100	41	0.673522							intronic	intronic	intronic	ENSG00000122025									.	rs11149513	41	0	varscan
13	28647759	T	A	TCMG137	FLT3	PASS	1/1	100	11	0.991014							intronic	intronic	intronic	ENSG00000122025									.	rs9581974	11	0	varscan
13	28647759	T	A	TCMG137	FLT3	PASS	1/1	100	40	0.991014							intronic	intronic	intronic	ENSG00000122025									.	rs9581974	40	0	varscan
13	28674628	T	C	TCMG137	FLT3	PASS	1/1	100	17	0.373602	ENSG00000122025..ENST00000241453..exon1..c.A20G..p.D7G:ENSG00000122025..ENST00000380982..exon1..c.A20G..p.D7G:ENSG00000122025..ENST00000380987..exon1..c.A20G..p.D7G:ENSG00000122025..ENST00000537084..exon1..c.A20G..p.D7G	FLT3..uc001urw.3..exon1..c.A20G..p.D7G:FLT3..uc010tdn.2..exon1..c.A20G..p.D7G	FLT3..NM_004119..exon1..c.A20G..p.D7G	nonsynonymous_SNV	nonsynonymous_SNV	nonsynonymous_SNV	exonic	exonic	exonic	ENSG00000122025		B	0	B	0	T	0.69		IDx3dCOSM4147677x3bOCCURENCEx3d1(thyroid)	rs12872889	17	0	varscan
13	28674628	T	C	TCMG137	FLT3	PASS	1/1	100	75	0.373602	ENSG00000122025..ENST00000241453..exon1..c.A20G..p.D7G:ENSG00000122025..ENST00000380982..exon1..c.A20G..p.D7G:ENSG00000122025..ENST00000380987..exon1..c.A20G..p.D7G:ENSG00000122025..ENST00000537084..exon1..c.A20G..p.D7G	FLT3..uc001urw.3..exon1..c.A20G..p.D7G:FLT3..uc010tdn.2..exon1..c.A20G..p.D7G	FLT3..NM_004119..exon1..c.A20G..p.D7G	nonsynonymous_SNV	nonsynonymous_SNV	nonsynonymous_SNV	exonic	exonic	exonic	ENSG00000122025		B	0	B	0	T	0.69		IDx3dCOSM4147677x3bOCCURENCEx3d1(thyroid)	rs12872889	72	0	varscan
13	28674865	G	T	TCMG137	FLT3	PASS	0/0	0	26								upstream	upstream	upstream	ENSG00000122025									.	.	0	26	varscan
13	28674865	G	T	TCMG137	FLT3	PASS	0/1	4.44	45								upstream	upstream	upstream	ENSG00000122025									.	.	2	43	varscan
13	28602226	AAGAG	A	TC0019	FLT3	PASS	0/1	82.86	59	0.163538							intronic	intronic	intronic	ENSG00000122025								.	.	rs201497852	29	6	varscan
13	28602226	AAGAG	A	TC0019	FLT3	PASS	0/1	75.97	223	0.163538							intronic	intronic	intronic	ENSG00000122025								.	.	rs201497852	98	31	varscan
13	28635909	CA	C	TC0019	FLT3	PASS	0/0	0	16								intronic	intronic	intronic	ENSG00000122025								.	.	.	0	16	varscan
13	28635909	CA	C	TC0019	FLT3	PASS	0/1	3.49	89								intronic	intronic	intronic	ENSG00000122025								.	.	.	3	83	varscan
13	28647489	GA	G	TC0019	FLT3	PASS	0/1	72.97	56	0.675519							intronic	intronic	intronic	ENSG00000122025								.	.	.	27	10	varscan
13	28647489	GA	G	TC0019	FLT3	PASS	0/1	68.66	231	0.675519							intronic	intronic	intronic	ENSG00000122025								.	.	.	92	42	varscan
13	28578320	G	T	TC0019	FLT3	PASS	0/1	4.24	165								intronic	intronic	intronic	ENSG00000122025								.	.	.	7	158	varscan
13	28578320	G	T	TC0019	FLT3	PASS	0/0	0	565								intronic	intronic	intronic	ENSG00000122025								.	.	.	0	565	varscan
13	28589241	G	T	TC0019	FLT3	PASS	0/1	5.66	54								intronic	intronic	intronic	ENSG00000122025								.	.	.	3	50	varscan
13	28589241	G	T	TC0019	FLT3	PASS	0/0	0	167								intronic	intronic	intronic	ENSG00000122025								.	.	.	0	167	varscan
13	28589267	C	T	TC0019	FLT3	PASS	0/1	55.71	70	0.392173							intronic	intronic	intronic	ENSG00000122025								.	.	rs4073630	39	31	varscan
13	28589267	C	T	TC0019	FLT3	PASS	0/1	40.39	205	0.392173							intronic	intronic	intronic	ENSG00000122025								.	.	rs4073630	82	121	varscan
13	28589636	C	A	TC0019	FLT3	PASS	0/1	4.55	45								intronic	intronic	intronic	ENSG00000122025								.	.	.	2	42	varscan
13	28589636	C	A	TC0019	FLT3	PASS	0/0	0	172								intronic	intronic	intronic	ENSG00000122025								.	.	.	0	171	varscan
13	28589662	C	G	TC0019	FLT3	PASS	1/1	100	69	0.851238							intronic	intronic	intronic	ENSG00000122025								.	.	rs4497507	69	0	varscan
13	28589662	C	G	TC0019	FLT3	PASS	1/1	100	234	0.851238							intronic	intronic	intronic	ENSG00000122025								.	.	rs4497507	228	0	varscan
13	28589869	G	T	TC0019	FLT3	PASS	0/1	4.21	95								intronic	intronic	intronic	ENSG00000122025								.	.	.	4	91	varscan
13	28589869	G	T	TC0019	FLT3	PASS	0/0	0	403								intronic	intronic	intronic	ENSG00000122025								.	.	.	0	402	varscan
13	28592546	T	C	TC0019	FLT3	PASS	0/1	52.27	45	0.249002							intronic	intronic	intronic	ENSG00000122025								.	.	rs17086226	23	21	varscan
13	28592546	T	C	TC0019	FLT3	PASS	0/1	48.2	142	0.249002							intronic	intronic	intronic	ENSG00000122025								.	.	rs17086226	67	72	varscan
13	28597487	C	A	TC0019	FLT3	PASS	0/1	5.36	56		ENSG00000122025..ENST00000241453..exon19..c.G2418T..p.S806S:ENSG00000122025..ENST00000380982..exon19..c.G2418T..p.S806S:ENSG00000122025..ENST00000537084..exon19..c.G2418T..p.S806S	FLT3..uc001urw.3..exon19..c.G2418T..p.S806S:FLT3..uc010tdn.2..exon19..c.G2418T..p.S806S	FLT3..NM_004119..exon19..c.G2418T..p.S806S	synonymous_SNV	synonymous_SNV	synonymous_SNV	exonic	exonic	exonic	ENSG00000122025								.	.	.	3	53	varscan
13	28597487	C	A	TC0019	FLT3	PASS	0/0	0	209		ENSG00000122025..ENST00000241453..exon19..c.G2418T..p.S806S:ENSG00000122025..ENST00000380982..exon19..c.G2418T..p.S806S:ENSG00000122025..ENST00000537084..exon19..c.G2418T..p.S806S	FLT3..uc001urw.3..exon19..c.G2418T..p.S806S:FLT3..uc010tdn.2..exon19..c.G2418T..p.S806S	FLT3..NM_004119..exon19..c.G2418T..p.S806S	synonymous_SNV	synonymous_SNV	synonymous_SNV	exonic	exonic	exonic	ENSG00000122025								.	.	.	0	208	varscan
13	28597488	G	T	TC0019	FLT3	PASS	0/1	3.45	58		ENSG00000122025..ENST00000241453..exon19..c.C2417A..p.S806X:ENSG00000122025..ENST00000380982..exon19..c.C2417A..p.S806X:ENSG00000122025..ENST00000537084..exon19..c.C2417A..p.S806X	FLT3..uc001urw.3..exon19..c.C2417A..p.S806X:FLT3..uc010tdn.2..exon19..c.C2417A..p.S806X	FLT3..NM_004119..exon19..c.C2417A..p.S806X	stopgain	stopgain	stopgain	exonic	exonic	exonic	ENSG00000122025						T	0.43	.	.	.	2	56	varscan
13	28597488	G	T	TC0019	FLT3	PASS	0/0	0	217		ENSG00000122025..ENST00000241453..exon19..c.C2417A..p.S806X:ENSG00000122025..ENST00000380982..exon19..c.C2417A..p.S806X:ENSG00000122025..ENST00000537084..exon19..c.C2417A..p.S806X	FLT3..uc001urw.3..exon19..c.C2417A..p.S806X:FLT3..uc010tdn.2..exon19..c.C2417A..p.S806X	FLT3..NM_004119..exon19..c.C2417A..p.S806X	stopgain	stopgain	stopgain	exonic	exonic	exonic	ENSG00000122025						T	0.43	.	.	.	0	216	varscan
13	28599414	G	T	TC0019	FLT3	PASS	0/1	3.09	97								intronic	intronic	intronic	ENSG00000122025								.	.	.	3	94	varscan
13	28599414	G	T	TC0019	FLT3	PASS	0/0	0	306								intronic	intronic	intronic	ENSG00000122025								.	.	.	0	306	varscan
13	28602205	G	T	TC0019	FLT3	PASS	0/1	4.35	46								intronic	intronic	intronic	ENSG00000122025								.	.	.	2	44	varscan
13	28602205	G	T	TC0019	FLT3	PASS	0/0	0	161								intronic	intronic	intronic	ENSG00000122025								.	.	.	0	161	varscan
13	28602256	C	T	TC0019	FLT3	PASS	0/1	56.88	110	0.156749							intronic	intronic	intronic	ENSG00000122025								.	.	rs61944200	62	47	varscan
13	28602256	C	T	TC0019	FLT3	PASS	0/1	52.27	376	0.156749							intronic	intronic	intronic	ENSG00000122025								.	.	rs61944200	196	179	varscan
13	28607916	T	A	TC0019	FLT3	PASS	0/1	66.67	15	0.570687							intronic	intronic	intronic	ENSG00000122025								.	.	rs2491222	10	5	varscan
13	28607916	T	A	TC0019	FLT3	PASS	0/1	48.57	72	0.570687							intronic	intronic	intronic	ENSG00000122025								.	.	rs2491222	34	36	varscan
13	28607989	T	G	TC0019	FLT3	PASS	0/1	45.12	82	0.578674							intronic	intronic	intronic	ENSG00000122025								.	.	rs2491223	37	45	varscan
13	28607989	T	G	TC0019	FLT3	PASS	0/1	49.06	320	0.578674							intronic	intronic	intronic	ENSG00000122025								.	.	rs2491223	156	162	varscan
13	28609588	G	T	TC0019	FLT3	PASS	0/1	3.16	158								intronic	intronic	intronic	ENSG00000122025								.	.	.	5	153	varscan
13	28609588	G	T	TC0019	FLT3	PASS	0/0	0	518								intronic	intronic	intronic	ENSG00000122025								.	.	.	0	517	varscan
13	28609825	A	G	TC0019	FLT3	PASS	0/1	47.98	252	0.563099							intronic	intronic	intronic	ENSG00000122025								.	.	rs2491227	119	129	varscan
13	28609825	A	G	TC0019	FLT3	PASS	0/1	43.03	752	0.563099							intronic	intronic	intronic	ENSG00000122025								.	.	rs2491227	321	425	varscan
13	28609846	A	T	TC0019	FLT3	PASS	0/1	50.64	156	0.563099							intronic	intronic	intronic	ENSG00000122025								.	.	rs2491228	79	77	varscan
13	28609846	A	T	TC0019	FLT3	PASS	0/1	45.88	499	0.563099							intronic	intronic	intronic	ENSG00000122025								.	.	rs2491228	228	269	varscan
13	28609991	T	C	TC0019	FLT3	PASS	0/1	46.15	39	0.563099							intronic	intronic	intronic	ENSG00000122025								.	.	rs2491229	18	21	varscan
13	28609991	T	C	TC0019	FLT3	PASS	0/1	49.22	128	0.563099							intronic	intronic	intronic	ENSG00000122025								.	.	rs2491229	63	65	varscan
13	28609997	T	C	TC0019	FLT3	PASS	0/1	44.19	43	0.563099							intronic	intronic	intronic	ENSG00000122025								.	.	rs2491230	19	24	varscan
13	28609997	T	C	TC0019	FLT3	PASS	0/1	50	133	0.563099							intronic	intronic	intronic	ENSG00000122025								.	.	rs2491230	66	66	varscan
13	28610111	G	T	TC0019	FLT3	PASS	0/1	3.06	98		ENSG00000122025..ENST00000241453..exon11..c.C1379A..p.P460Q:ENSG00000122025..ENST00000380982..exon11..c.C1379A..p.P460Q:ENSG00000122025..ENST00000380987..exon11..c.C1379A..p.P460Q:ENSG00000122025..ENST00000537084..exon11..c.C1379A..p.P460Q	FLT3..uc001urw.3..exon11..c.C1379A..p.P460Q:FLT3..uc010tdn.2..exon11..c.C1379A..p.P460Q	FLT3..NM_004119..exon11..c.C1379A..p.P460Q	nonsynonymous_SNV	nonsynonymous_SNV	nonsynonymous_SNV	exonic	exonic	exonic	ENSG00000122025		B	0.069	B	0.018	D	0.03	.	.	.	3	95	varscan
13	28610111	G	T	TC0019	FLT3	PASS	0/0	0	355		ENSG00000122025..ENST00000241453..exon11..c.C1379A..p.P460Q:ENSG00000122025..ENST00000380982..exon11..c.C1379A..p.P460Q:ENSG00000122025..ENST00000380987..exon11..c.C1379A..p.P460Q:ENSG00000122025..ENST00000537084..exon11..c.C1379A..p.P460Q	FLT3..uc001urw.3..exon11..c.C1379A..p.P460Q:FLT3..uc010tdn.2..exon11..c.C1379A..p.P460Q	FLT3..NM_004119..exon11..c.C1379A..p.P460Q	nonsynonymous_SNV	nonsynonymous_SNV	nonsynonymous_SNV	exonic	exonic	exonic	ENSG00000122025		B	0.069	B	0.018	D	0.03	.	.	.	0	355	varscan
13	28610183	A	G	TC0019	FLT3	PASS	0/1	48.57	70	0.563299							intronic	intronic	intronic	ENSG00000122025								.	.	rs2491231	34	36	varscan
13	28610183	A	G	TC0019	FLT3	PASS	0/1	44.03	245	0.563299							intronic	intronic	intronic	ENSG00000122025								.	.	rs2491231	107	136	varscan
13	28611221	T	C	TC0019	FLT3	PASS	0/1	37.5	8	0.0567093							intronic	intronic	intronic	ENSG00000122025								.	.	rs17086242	3	5	varscan
13	28611221	T	C	TC0019	FLT3	PASS	0/1	35	21	0.0567093							intronic	intronic	intronic	ENSG00000122025								.	.	rs17086242	7	13	varscan
13	28622356	G	A	TC0019	FLT3	PASS	1/1	100	128	0.837061							intronic	intronic	intronic	ENSG00000122025								.	.	rs2153000	128	0	varscan
13	28622356	G	A	TC0019	FLT3	PASS	1/1	100	412	0.837061							intronic	intronic	intronic	ENSG00000122025								.	.	rs2153000	412	0	varscan
13	28623581	C	A	TC0019	FLT3	PASS	0/1	4.26	94		ENSG00000122025..ENST00000241453..exon8..c.G976T..p.G326X:ENSG00000122025..ENST00000380982..exon8..c.G976T..p.G326X:ENSG00000122025..ENST00000380987..exon8..c.G976T..p.G326X:ENSG00000122025..ENST00000537084..exon8..c.G976T..p.G326X	FLT3..uc001urw.3..exon8..c.G976T..p.G326X:FLT3..uc010tdn.2..exon8..c.G976T..p.G326X	FLT3..NM_004119..exon8..c.G976T..p.G326X	stopgain	stopgain	stopgain	exonic	exonic	exonic	ENSG00000122025						D	0	.	.	.	4	90	varscan
13	28623581	C	A	TC0019	FLT3	PASS	0/0	0	376		ENSG00000122025..ENST00000241453..exon8..c.G976T..p.G326X:ENSG00000122025..ENST00000380982..exon8..c.G976T..p.G326X:ENSG00000122025..ENST00000380987..exon8..c.G976T..p.G326X:ENSG00000122025..ENST00000537084..exon8..c.G976T..p.G326X	FLT3..uc001urw.3..exon8..c.G976T..p.G326X:FLT3..uc010tdn.2..exon8..c.G976T..p.G326X	FLT3..NM_004119..exon8..c.G976T..p.G326X	stopgain	stopgain	stopgain	exonic	exonic	exonic	ENSG00000122025						D	0	.	.	.	0	376	varscan
13	28624294	G	A	TC0019	FLT3	PASS	0/1	46.98	215	0.558706	ENSG00000122025..ENST00000241453..exon6..c.C680T..p.T227M:ENSG00000122025..ENST00000380982..exon6..c.C680T..p.T227M:ENSG00000122025..ENST00000380987..exon6..c.C680T..p.T227M:ENSG00000122025..ENST00000537084..exon6..c.C680T..p.T227M	FLT3..uc001urw.3..exon6..c.C680T..p.T227M:FLT3..uc010tdn.2..exon6..c.C680T..p.T227M	FLT3..NM_004119..exon6..c.C680T..p.T227M	nonsynonymous_SNV	nonsynonymous_SNV	nonsynonymous_SNV	exonic	exonic	exonic	ENSG00000122025		D	0.999	P	0.879	T	0.15	CLINSIGx3duntestedx3bCLNDBNx3dnot_specifiedx3bCLNREVSTATx3dnotx3bCLNACCx3dRCV000121129.1x3bCLNDSDBx3dMedGenx3bCLNDSDBIDx3dCN169374	.	rs1933437	101	114	varscan
13	28624294	G	A	TC0019	FLT3	PASS	0/1	47.22	702	0.558706	ENSG00000122025..ENST00000241453..exon6..c.C680T..p.T227M:ENSG00000122025..ENST00000380982..exon6..c.C680T..p.T227M:ENSG00000122025..ENST00000380987..exon6..c.C680T..p.T227M:ENSG00000122025..ENST00000537084..exon6..c.C680T..p.T227M	FLT3..uc001urw.3..exon6..c.C680T..p.T227M:FLT3..uc010tdn.2..exon6..c.C680T..p.T227M	FLT3..NM_004119..exon6..c.C680T..p.T227M	nonsynonymous_SNV	nonsynonymous_SNV	nonsynonymous_SNV	exonic	exonic	exonic	ENSG00000122025		D	0.999	P	0.879	T	0.15	CLINSIGx3duntestedx3bCLNDBNx3dnot_specifiedx3bCLNREVSTATx3dnotx3bCLNACCx3dRCV000121129.1x3bCLNDSDBx3dMedGenx3bCLNDSDBIDx3dCN169374	.	rs1933437	331	370	varscan
13	28631476	G	A	TC0019	FLT3	PASS	0/1	51.55	97	0.00119808							intronic	intronic	intronic	ENSG00000122025								.	.	rs41291684	50	47	varscan
13	28631476	G	A	TC0019	FLT3	PASS	0/1	42.63	312	0.00119808							intronic	intronic	intronic	ENSG00000122025								.	.	rs41291684	133	179	varscan
13	28636084	G	A	TC0019	FLT3	PASS	1/1	100	123	0.958067	ENSG00000122025..ENST00000241453..exon3..c.C288T..p.D96D:ENSG00000122025..ENST00000380982..exon3..c.C288T..p.D96D:ENSG00000122025..ENST00000380987..exon3..c.C288T..p.D96D:ENSG00000122025..ENST00000537084..exon3..c.C288T..p.D96D	FLT3..uc001urw.3..exon3..c.C288T..p.D96D:FLT3..uc010tdn.2..exon3..c.C288T..p.D96D	FLT3..NM_004119..exon3..c.C288T..p.D96D	synonymous_SNV	synonymous_SNV	synonymous_SNV	exonic	exonic	exonic	ENSG00000122025								.	.	rs7338903	123	0	varscan
13	28636084	G	A	TC0019	FLT3	PASS	1/1	100	428	0.958067	ENSG00000122025..ENST00000241453..exon3..c.C288T..p.D96D:ENSG00000122025..ENST00000380982..exon3..c.C288T..p.D96D:ENSG00000122025..ENST00000380987..exon3..c.C288T..p.D96D:ENSG00000122025..ENST00000537084..exon3..c.C288T..p.D96D	FLT3..uc001urw.3..exon3..c.C288T..p.D96D:FLT3..uc010tdn.2..exon3..c.C288T..p.D96D	FLT3..NM_004119..exon3..c.C288T..p.D96D	synonymous_SNV	synonymous_SNV	synonymous_SNV	exonic	exonic	exonic	ENSG00000122025								.	.	rs7338903	428	0	varscan
13	28644510	C	A	TC0019	FLT3	PASS	1/1	100	20	0.994209							intronic	intronic	intronic	ENSG00000122025								.	.	rs2387350	19	0	varscan
13	28644510	C	A	TC0019	FLT3	PASS	1/1	100	81	0.994209							intronic	intronic	intronic	ENSG00000122025								.	.	rs2387350	78	0	varscan
13	28644830	A	G	TC0019	FLT3	PASS	0/1	36.07	61	0.169728							intronic	intronic	intronic	ENSG00000122025								.	.	rs9554239	22	39	varscan
13	28644830	A	G	TC0019	FLT3	PASS	0/1	54.12	194	0.169728							intronic	intronic	intronic	ENSG00000122025								.	.	rs9554239	105	89	varscan
13	28644885	T	C	TC0019	FLT3	PASS	0/1	52.17	23	0.246006							intronic	intronic	intronic	ENSG00000122025								.	.	rs7982889	12	11	varscan
13	28644885	T	C	TC0019	FLT3	PASS	0/1	47.27	55	0.246006							intronic	intronic	intronic	ENSG00000122025								.	.	rs7982889	26	29	varscan
13	28647573	C	T	TC0019	FLT3	PASS	0/1	59.92	247	0.176318							intronic	intronic	intronic	ENSG00000122025								.	.	rs9581971	148	99	varscan
13	28647573	C	T	TC0019	FLT3	PASS	0/1	44.16	852	0.176318							intronic	intronic	intronic	ENSG00000122025								.	.	rs9581971	374	473	varscan
13	28647710	C	T	TC0019	FLT3	PASS	0/1	50	26	0.175919							intronic	intronic	intronic	ENSG00000122025								.	.	rs9581972	13	13	varscan
13	28647710	C	T	TC0019	FLT3	PASS	0/1	43.28	67	0.175919							intronic	intronic	intronic	ENSG00000122025								.	.	rs9581972	29	38	varscan
13	28647723	A	C	TC0019	FLT3	PASS	0/1	50	20	0.175719							intronic	intronic	intronic	ENSG00000122025								.	.	rs9581973	10	10	varscan
13	28647723	A	C	TC0019	FLT3	PASS	0/1	45	41	0.175719							intronic	intronic	intronic	ENSG00000122025								.	.	rs9581973	18	22	varscan
13	28647741	T	A	TC0019	FLT3	PASS	0/1	41.67	12	0.673522							intronic	intronic	intronic	ENSG00000122025								.	.	rs11149513	5	7	varscan
13	28647741	T	A	TC0019	FLT3	PASS	0/1	58.33	24	0.673522							intronic	intronic	intronic	ENSG00000122025								.	.	rs11149513	14	10	varscan
13	28674552	G	T	TC0019	FLT3	PASS	0/0	0	8								intronic	intronic	intronic	ENSG00000122025								.	.	.	0	8	varscan
13	28674552	G	T	TC0019	FLT3	PASS	0/1	10	20								intronic	intronic	intronic	ENSG00000122025								.	.	.	2	18	varscan
13	28674628	T	C	TC0019	FLT3	PASS	0/1	25	8	0.373602	ENSG00000122025..ENST00000241453..exon1..c.A20G..p.D7G:ENSG00000122025..ENST00000380982..exon1..c.A20G..p.D7G:ENSG00000122025..ENST00000380987..exon1..c.A20G..p.D7G:ENSG00000122025..ENST00000537084..exon1..c.A20G..p.D7G	FLT3..uc001urw.3..exon1..c.A20G..p.D7G:FLT3..uc010tdn.2..exon1..c.A20G..p.D7G	FLT3..NM_004119..exon1..c.A20G..p.D7G	nonsynonymous_SNV	nonsynonymous_SNV	nonsynonymous_SNV	exonic	exonic	exonic	ENSG00000122025		B	0	B	0	T	0.69	.	IDx3dCOSM4147677x3bOCCURENCEx3d1(thyroid)	rs12872889	2	6	varscan
13	28674628	T	C	TC0019	FLT3	PASS	0/1	54.05	38	0.373602	ENSG00000122025..ENST00000241453..exon1..c.A20G..p.D7G:ENSG00000122025..ENST00000380982..exon1..c.A20G..p.D7G:ENSG00000122025..ENST00000380987..exon1..c.A20G..p.D7G:ENSG00000122025..ENST00000537084..exon1..c.A20G..p.D7G	FLT3..uc001urw.3..exon1..c.A20G..p.D7G:FLT3..uc010tdn.2..exon1..c.A20G..p.D7G	FLT3..NM_004119..exon1..c.A20G..p.D7G	nonsynonymous_SNV	nonsynonymous_SNV	nonsynonymous_SNV	exonic	exonic	exonic	ENSG00000122025		B	0	B	0	T	0.69	.	IDx3dCOSM4147677x3bOCCURENCEx3d1(thyroid)	rs12872889	20	17	varscan
13	28674716	C	A	TC0019	FLT3	PASS	0/1	8	25								UTR5	UTR5	UTR5	ENSG00000122025	uc001urw.3..c.-69G>T:uc010tdn.2..c.-69G>T							.	.	.	2	23	varscan
13	28674716	C	A	TC0019	FLT3	PASS	0/0	0	126								UTR5	UTR5	UTR5	ENSG00000122025	uc001urw.3..c.-69G>T:uc010tdn.2..c.-69G>T							.	.	.	0	125	varscan
13	28602226	AAG	A	TC0117	FLT3	PASS	1/1	82.93	42	0.767173							intronic	intronic	intronic	ENSG00000122025									.	rs60462219	34	7	varscan
13	28602226	AAG	A	TC0117	FLT3	PASS	0/1	72.66	128	0.767173							intronic	intronic	intronic	ENSG00000122025									.	rs60462219	93	35	varscan
13	28647489	GA	G	TC0117	FLT3	PASS	0/1	77.27	26	0.675519							intronic	intronic	intronic	ENSG00000122025									.	.	17	5	varscan
13	28647489	GA	G	TC0117	FLT3	PASS	0/1	65.96	59	0.675519							intronic	intronic	intronic	ENSG00000122025									.	.	31	16	varscan
13	28589267	C	T	TC0117	FLT3	PASS	1/1	100	36	0.392173							intronic	intronic	intronic	ENSG00000122025									.	rs4073630	36	0	varscan
13	28589267	C	T	TC0117	FLT3	PASS	1/1	100	83	0.392173							intronic	intronic	intronic	ENSG00000122025									.	rs4073630	80	0	varscan
13	28589662	C	G	TC0117	FLT3	PASS	1/1	100	44	0.851238							intronic	intronic	intronic	ENSG00000122025									.	rs4497507	41	0	varscan
13	28589662	C	G	TC0117	FLT3	PASS	1/1	100	145	0.851238							intronic	intronic	intronic	ENSG00000122025									.	rs4497507	144	0	varscan
13	28592473	G	T	TC0117	FLT3	PASS	0/0	0	12								intronic	intronic	intronic	ENSG00000122025									.	.	0	12	varscan
13	28592473	G	T	TC0117	FLT3	PASS	0/1	6.45	32								intronic	intronic	intronic	ENSG00000122025									.	.	2	29	varscan
13	28592504	C	T	TC0117	FLT3	PASS	0/0	0	22								intronic	intronic	intronic	ENSG00000122025									.	.	0	21	varscan
13	28592504	C	T	TC0117	FLT3	PASS	0/1	3.57	56								intronic	intronic	intronic	ENSG00000122025									.	.	2	54	varscan
13	28592626	G	T	TC0117	FLT3	PASS	0/0	0	116		ENSG00000122025..ENST00000241453..exon20..c.C2519A..p.S840Y:ENSG00000122025..ENST00000380982..exon20..c.C2519A..p.S840Y	FLT3..uc001urw.3..exon20..c.C2519A..p.S840Y	FLT3..NM_004119..exon20..c.C2519A..p.S840Y	nonsynonymous_SNV	nonsynonymous_SNV	nonsynonymous_SNV	exonic	exonic	exonic	ENSG00000122025		D	0.998	D	0.952	D	0		.	.	0	116	varscan
13	28592626	G	T	TC0117	FLT3	PASS	0/1	2.11	191		ENSG00000122025..ENST00000241453..exon20..c.C2519A..p.S840Y:ENSG00000122025..ENST00000380982..exon20..c.C2519A..p.S840Y	FLT3..uc001urw.3..exon20..c.C2519A..p.S840Y	FLT3..NM_004119..exon20..c.C2519A..p.S840Y	nonsynonymous_SNV	nonsynonymous_SNV	nonsynonymous_SNV	exonic	exonic	exonic	ENSG00000122025		D	0.998	D	0.952	D	0		.	.	4	186	varscan
13	28597458	G	T	TC0117	FLT3	PASS	0/0	0	21								intronic	intronic	intronic	ENSG00000122025									.	.	0	21	varscan
13	28597458	G	T	TC0117	FLT3	PASS	0/1	3.51	61								intronic	intronic	intronic	ENSG00000122025									.	.	2	55	varscan
13	28597463	G	T	TC0117	FLT3	PASS	0/0	0	19								intronic	intronic	intronic	ENSG00000122025									.	.	0	18	varscan
13	28597463	G	T	TC0117	FLT3	PASS	0/1	3.39	60								intronic	intronic	intronic	ENSG00000122025									.	.	2	57	varscan
13	28599628	G	A	TC0117	FLT3	PASS	0/0	0	13								intronic	intronic	intronic	ENSG00000122025									.	.	0	13	varscan
13	28599628	G	A	TC0117	FLT3	PASS	0/1	5.88	34								intronic	intronic	intronic	ENSG00000122025									.	.	2	32	varscan
13	28601485	C	A	TC0117	FLT3	PASS	0/1	7.41	55								intronic	intronic	intronic	ENSG00000122025									.	.	4	50	varscan
13	28601485	C	A	TC0117	FLT3	PASS	0/0	0	126								intronic	intronic	intronic	ENSG00000122025									.	.	0	126	varscan
13	28607916	T	A	TC0117	FLT3	PASS	1/1	100	17	0.570687							intronic	intronic	intronic	ENSG00000122025									.	rs2491222	17	0	varscan
13	28607916	T	A	TC0117	FLT3	PASS	1/1	100	52	0.570687							intronic	intronic	intronic	ENSG00000122025									.	rs2491222	52	0	varscan
13	28607989	T	G	TC0117	FLT3	PASS	1/1	97.78	46	0.578674							intronic	intronic	intronic	ENSG00000122025									.	rs2491223	44	1	varscan
13	28607989	T	G	TC0117	FLT3	PASS	1/1	98.99	105	0.578674							intronic	intronic	intronic	ENSG00000122025									.	rs2491223	98	1	varscan
13	28609825	A	G	TC0117	FLT3	PASS	1/1	100	107	0.563099							intronic	intronic	intronic	ENSG00000122025									.	rs2491227	107	0	varscan
13	28609825	A	G	TC0117	FLT3	PASS	1/1	100	259	0.563099							intronic	intronic	intronic	ENSG00000122025									.	rs2491227	259	0	varscan
13	28609846	A	T	TC0117	FLT3	PASS	1/1	100	92	0.563099							intronic	intronic	intronic	ENSG00000122025									.	rs2491228	92	0	varscan
13	28609846	A	T	TC0117	FLT3	PASS	1/1	100	234	0.563099							intronic	intronic	intronic	ENSG00000122025									.	rs2491228	232	0	varscan
13	28609991	T	C	TC0117	FLT3	PASS	1/1	100	27	0.563099							intronic	intronic	intronic	ENSG00000122025									.	rs2491229	27	0	varscan
13	28609991	T	C	TC0117	FLT3	PASS	1/1	100	76	0.563099							intronic	intronic	intronic	ENSG00000122025									.	rs2491229	74	0	varscan
13	28609997	T	C	TC0117	FLT3	PASS	1/1	100	31	0.563099							intronic	intronic	intronic	ENSG00000122025									.	rs2491230	31	0	varscan
13	28609997	T	C	TC0117	FLT3	PASS	1/1	100	77	0.563099							intronic	intronic	intronic	ENSG00000122025									.	rs2491230	77	0	varscan
13	28610183	A	G	TC0117	FLT3	PASS	1/1	100	50	0.563299							intronic	intronic	intronic	ENSG00000122025									.	rs2491231	49	0	varscan
13	28610183	A	G	TC0117	FLT3	PASS	1/1	100	108	0.563299							intronic	intronic	intronic	ENSG00000122025									.	rs2491231	108	0	varscan
13	28622356	G	A	TC0117	FLT3	PASS	1/1	100	69	0.837061							intronic	intronic	intronic	ENSG00000122025									.	rs2153000	69	0	varscan
13	28622356	G	A	TC0117	FLT3	PASS	1/1	100	142	0.837061							intronic	intronic	intronic	ENSG00000122025									.	rs2153000	141	0	varscan
13	28624294	G	A	TC0117	FLT3	PASS	1/1	100	113	0.558706	ENSG00000122025..ENST00000241453..exon6..c.C680T..p.T227M:ENSG00000122025..ENST00000380982..exon6..c.C680T..p.T227M:ENSG00000122025..ENST00000380987..exon6..c.C680T..p.T227M:ENSG00000122025..ENST00000537084..exon6..c.C680T..p.T227M	FLT3..uc001urw.3..exon6..c.C680T..p.T227M:FLT3..uc010tdn.2..exon6..c.C680T..p.T227M	FLT3..NM_004119..exon6..c.C680T..p.T227M	nonsynonymous_SNV	nonsynonymous_SNV	nonsynonymous_SNV	exonic	exonic	exonic	ENSG00000122025		D	0.999	P	0.879	T	0.15		.	rs1933437	113	0	varscan
13	28624294	G	A	TC0117	FLT3	PASS	1/1	100	258	0.558706	ENSG00000122025..ENST00000241453..exon6..c.C680T..p.T227M:ENSG00000122025..ENST00000380982..exon6..c.C680T..p.T227M:ENSG00000122025..ENST00000380987..exon6..c.C680T..p.T227M:ENSG00000122025..ENST00000537084..exon6..c.C680T..p.T227M	FLT3..uc001urw.3..exon6..c.C680T..p.T227M:FLT3..uc010tdn.2..exon6..c.C680T..p.T227M	FLT3..NM_004119..exon6..c.C680T..p.T227M	nonsynonymous_SNV	nonsynonymous_SNV	nonsynonymous_SNV	exonic	exonic	exonic	ENSG00000122025		D	0.999	P	0.879	T	0.15		.	rs1933437	258	0	varscan
13	28636084	G	A	TC0117	FLT3	PASS	1/1	100	56	0.958067	ENSG00000122025..ENST00000241453..exon3..c.C288T..p.D96D:ENSG00000122025..ENST00000380982..exon3..c.C288T..p.D96D:ENSG00000122025..ENST00000380987..exon3..c.C288T..p.D96D:ENSG00000122025..ENST00000537084..exon3..c.C288T..p.D96D	FLT3..uc001urw.3..exon3..c.C288T..p.D96D:FLT3..uc010tdn.2..exon3..c.C288T..p.D96D	FLT3..NM_004119..exon3..c.C288T..p.D96D	synonymous_SNV	synonymous_SNV	synonymous_SNV	exonic	exonic	exonic	ENSG00000122025									.	rs7338903	55	0	varscan
13	28636084	G	A	TC0117	FLT3	PASS	1/1	99.35	157	0.958067	ENSG00000122025..ENST00000241453..exon3..c.C288T..p.D96D:ENSG00000122025..ENST00000380982..exon3..c.C288T..p.D96D:ENSG00000122025..ENST00000380987..exon3..c.C288T..p.D96D:ENSG00000122025..ENST00000537084..exon3..c.C288T..p.D96D	FLT3..uc001urw.3..exon3..c.C288T..p.D96D:FLT3..uc010tdn.2..exon3..c.C288T..p.D96D	FLT3..NM_004119..exon3..c.C288T..p.D96D	synonymous_SNV	synonymous_SNV	synonymous_SNV	exonic	exonic	exonic	ENSG00000122025									.	rs7338903	154	1	varscan
13	28644510	C	A	TC0117	FLT3	PASS	1/1	100	24	0.994209							intronic	intronic	intronic	ENSG00000122025									.	rs2387350	24	0	varscan
13	28644510	C	A	TC0117	FLT3	PASS	1/1	100	46	0.994209							intronic	intronic	intronic	ENSG00000122025									.	rs2387350	46	0	varscan
13	28647741	T	A	TC0117	FLT3	PASS	1/1	100	8	0.673522							intronic	intronic	intronic	ENSG00000122025									.	rs11149513	8	0	varscan
13	28647741	T	A	TC0117	FLT3	PASS	1/1	100	18	0.673522							intronic	intronic	intronic	ENSG00000122025									.	rs11149513	18	0	varscan
13	28674910	G	A	TC0117	FLT3	PASS	0/0	0	9								upstream	upstream	upstream	ENSG00000122025									.	.	0	9	varscan
13	28674910	G	A	TC0117	FLT3	PASS	0/1	8.33	24								upstream	upstream	upstream	ENSG00000122025									.	.	2	22	varscan
13	28602226	AAGAG	A	TC0133	FLT3	PASS	0/1	66.67	38	0.163538							intronic	intronic	intronic	ENSG00000122025									.	rs201497852	16	8	varscan
13	28602226	AAGAG	A	TC0133	FLT3	PASS	0/1	69.05	71	0.163538							intronic	intronic	intronic	ENSG00000122025									.	rs201497852	29	13	varscan
13	28611215	GT	G	TC0133	FLT3	PASS	0/1	50	12	0.180711							intronic	intronic	intronic	ENSG00000122025									.	rs59947907	6	6	varscan
13	28611215	GT	G	TC0133	FLT3	PASS	0/1	50	14	0.180711							intronic	intronic	intronic	ENSG00000122025									.	rs59947907	7	7	varscan
13	28647489	GAAAA/A	G	TC0133	FLT3	PASS	0/1	40	27								intronic	intronic	intronic	ENSG00000122025									.	.	6	9	varscan
13	28647489	GAAAA/A	G	TC0133	FLT3	PASS	0/1	51.16	64								intronic	intronic	intronic	ENSG00000122025									.	.	22	21	varscan
13	28592546	T	C	TC0133	FLT3	PASS	0/1	50	46	0.249002							intronic	intronic	intronic	ENSG00000122025									.	rs17086226	23	23	varscan
13	28592546	T	C	TC0133	FLT3	PASS	0/1	53.12	64	0.249002							intronic	intronic	intronic	ENSG00000122025									.	rs17086226	34	30	varscan
13	28602256	C	T	TC0133	FLT3	PASS	0/1	46.97	67	0.156749							intronic	intronic	intronic	ENSG00000122025									.	rs61944200	31	35	varscan
13	28602256	C	T	TC0133	FLT3	PASS	0/1	51.54	132	0.156749							intronic	intronic	intronic	ENSG00000122025									.	rs61944200	67	63	varscan
13	28607916	T	A	TC0133	FLT3	PASS	0/1	61.11	18	0.570687							intronic	intronic	intronic	ENSG00000122025									.	rs2491222	11	7	varscan
13	28607916	T	A	TC0133	FLT3	PASS	0/1	27.27	44	0.570687							intronic	intronic	intronic	ENSG00000122025									.	rs2491222	12	32	varscan
13	28607989	T	G	TC0133	FLT3	PASS	0/1	46.15	53	0.578674							intronic	intronic	intronic	ENSG00000122025									.	rs2491223	24	28	varscan
13	28607989	T	G	TC0133	FLT3	PASS	0/1	41.84	143	0.578674							intronic	intronic	intronic	ENSG00000122025									.	rs2491223	59	82	varscan
13	28609825	A	G	TC0133	FLT3	PASS	0/1	50	98	0.563099							intronic	intronic	intronic	ENSG00000122025									.	rs2491227	49	49	varscan
13	28609825	A	G	TC0133	FLT3	PASS	0/1	50.4	250	0.563099							intronic	intronic	intronic	ENSG00000122025									.	rs2491227	125	123	varscan
13	28609846	A	T	TC0133	FLT3	PASS	0/1	53.16	79	0.563099							intronic	intronic	intronic	ENSG00000122025									.	rs2491228	42	37	varscan
13	28609846	A	T	TC0133	FLT3	PASS	0/1	50	205	0.563099							intronic	intronic	intronic	ENSG00000122025									.	rs2491228	101	101	varscan
13	28609991	T	C	TC0133	FLT3	PASS	0/1	47.62	21	0.563099							intronic	intronic	intronic	ENSG00000122025									.	rs2491229	10	11	varscan
13	28609991	T	C	TC0133	FLT3	PASS	0/1	46.77	67	0.563099							intronic	intronic	intronic	ENSG00000122025									.	rs2491229	29	33	varscan
13	28609997	T	C	TC0133	FLT3	PASS	0/1	44	25	0.563099							intronic	intronic	intronic	ENSG00000122025									.	rs2491230	11	14	varscan
13	28609997	T	C	TC0133	FLT3	PASS	0/1	47.95	74	0.563099							intronic	intronic	intronic	ENSG00000122025									.	rs2491230	35	38	varscan
13	28610183	A	G	TC0133	FLT3	PASS	0/1	36.54	52	0.563299							intronic	intronic	intronic	ENSG00000122025									.	rs2491231	19	33	varscan
13	28610183	A	G	TC0133	FLT3	PASS	0/1	58.62	87	0.563299							intronic	intronic	intronic	ENSG00000122025									.	rs2491231	51	36	varscan
13	28611669	C	T	TC0133	FLT3	PASS	1/1	88.89	9	0.98762							intronic	intronic	intronic	ENSG00000122025									.	rs2504233	8	1	varscan
13	28611669	C	T	TC0133	FLT3	PASS	1/1	100	12	0.98762							intronic	intronic	intronic	ENSG00000122025									.	rs2504233	12	0	varscan
13	28622202	C	A	TC0133	FLT3	PASS	0/0	0	8								intronic	intronic	intronic	ENSG00000122025									.	.	0	8	varscan
13	28622202	C	A	TC0133	FLT3	PASS	0/1	18.18	11								intronic	intronic	intronic	ENSG00000122025									.	.	2	9	varscan
13	28622356	G	A	TC0133	FLT3	PASS	1/1	100	73	0.837061							intronic	intronic	intronic	ENSG00000122025									.	rs2153000	71	0	varscan
13	28622356	G	A	TC0133	FLT3	PASS	1/1	100	146	0.837061							intronic	intronic	intronic	ENSG00000122025									.	rs2153000	145	0	varscan
13	28624294	G	A	TC0133	FLT3	PASS	0/1	53.33	105	0.558706	ENSG00000122025..ENST00000241453..exon6..c.C680T..p.T227M:ENSG00000122025..ENST00000380982..exon6..c.C680T..p.T227M:ENSG00000122025..ENST00000380987..exon6..c.C680T..p.T227M:ENSG00000122025..ENST00000537084..exon6..c.C680T..p.T227M	FLT3..uc001urw.3..exon6..c.C680T..p.T227M:FLT3..uc010tdn.2..exon6..c.C680T..p.T227M	FLT3..NM_004119..exon6..c.C680T..p.T227M	nonsynonymous_SNV	nonsynonymous_SNV	nonsynonymous_SNV	exonic	exonic	exonic	ENSG00000122025		D	0.999	P	0.879	T	0.15		.	rs1933437	56	49	varscan
13	28624294	G	A	TC0133	FLT3	PASS	0/1	43.09	246	0.558706	ENSG00000122025..ENST00000241453..exon6..c.C680T..p.T227M:ENSG00000122025..ENST00000380982..exon6..c.C680T..p.T227M:ENSG00000122025..ENST00000380987..exon6..c.C680T..p.T227M:ENSG00000122025..ENST00000537084..exon6..c.C680T..p.T227M	FLT3..uc001urw.3..exon6..c.C680T..p.T227M:FLT3..uc010tdn.2..exon6..c.C680T..p.T227M	FLT3..NM_004119..exon6..c.C680T..p.T227M	nonsynonymous_SNV	nonsynonymous_SNV	nonsynonymous_SNV	exonic	exonic	exonic	ENSG00000122025		D	0.999	P	0.879	T	0.15		.	rs1933437	106	140	varscan
13	28636084	G	A	TC0133	FLT3	PASS	1/1	100	71	0.958067	ENSG00000122025..ENST00000241453..exon3..c.C288T..p.D96D:ENSG00000122025..ENST00000380982..exon3..c.C288T..p.D96D:ENSG00000122025..ENST00000380987..exon3..c.C288T..p.D96D:ENSG00000122025..ENST00000537084..exon3..c.C288T..p.D96D	FLT3..uc001urw.3..exon3..c.C288T..p.D96D:FLT3..uc010tdn.2..exon3..c.C288T..p.D96D	FLT3..NM_004119..exon3..c.C288T..p.D96D	synonymous_SNV	synonymous_SNV	synonymous_SNV	exonic	exonic	exonic	ENSG00000122025									.	rs7338903	71	0	varscan
13	28636084	G	A	TC0133	FLT3	PASS	1/1	100	153	0.958067	ENSG00000122025..ENST00000241453..exon3..c.C288T..p.D96D:ENSG00000122025..ENST00000380982..exon3..c.C288T..p.D96D:ENSG00000122025..ENST00000380987..exon3..c.C288T..p.D96D:ENSG00000122025..ENST00000537084..exon3..c.C288T..p.D96D	FLT3..uc001urw.3..exon3..c.C288T..p.D96D:FLT3..uc010tdn.2..exon3..c.C288T..p.D96D	FLT3..NM_004119..exon3..c.C288T..p.D96D	synonymous_SNV	synonymous_SNV	synonymous_SNV	exonic	exonic	exonic	ENSG00000122025									.	rs7338903	153	0	varscan
13	28644510	C	A	TC0133	FLT3	PASS	1/1	100	22	0.994209							intronic	intronic	intronic	ENSG00000122025									.	rs2387350	22	0	varscan
13	28644510	C	A	TC0133	FLT3	PASS	1/1	100	29	0.994209							intronic	intronic	intronic	ENSG00000122025									.	rs2387350	29	0	varscan
13	28644830	A	G	TC0133	FLT3	PASS	0/1	50	46	0.169728							intronic	intronic	intronic	ENSG00000122025									.	rs9554239	23	23	varscan
13	28644830	A	G	TC0133	FLT3	PASS	0/1	48.81	85	0.169728							intronic	intronic	intronic	ENSG00000122025									.	rs9554239	41	43	varscan
13	28644885	T	C	TC0133	FLT3	PASS	0/1	21.43	14	0.246006							intronic	intronic	intronic	ENSG00000122025									.	rs7982889	3	11	varscan
13	28644885	T	C	TC0133	FLT3	PASS	0/1	35.56	45	0.246006							intronic	intronic	intronic	ENSG00000122025									.	rs7982889	16	29	varscan
13	28647573	C	T	TC0133	FLT3	PASS	0/1	48.19	83	0.176318							intronic	intronic	intronic	ENSG00000122025									.	rs9581971	40	43	varscan
13	28647573	C	T	TC0133	FLT3	PASS	0/1	42.86	190	0.176318							intronic	intronic	intronic	ENSG00000122025									.	rs9581971	81	108	varscan
13	28647710	C	T	TC0133	FLT3	PASS	0/1	46.15	13	0.175919							intronic	intronic	intronic	ENSG00000122025									.	rs9581972	6	7	varscan
13	28647710	C	T	TC0133	FLT3	PASS	0/1	34.62	26	0.175919							intronic	intronic	intronic	ENSG00000122025									.	rs9581972	9	17	varscan
13	28647723	A	C	TC0133	FLT3	PASS	0/1	36.36	11	0.175719							intronic	intronic	intronic	ENSG00000122025									.	rs9581973	4	7	varscan
13	28647723	A	C	TC0133	FLT3	PASS	0/1	35	20	0.175719							intronic	intronic	intronic	ENSG00000122025									.	rs9581973	7	13	varscan
13	28602226	AAG	A	DS960	FLT3	PASS	1/1	81.48	27	0.767173							intronic	intronic	intronic	ENSG00000122025									.	rs60462219	22	5	varscan
13	28602226	AAG	A	DS960	FLT3	PASS	1/1	80.26	76	0.767173							intronic	intronic	intronic	ENSG00000122025									.	rs60462219	61	15	varscan
13	28647489	GA	G	DS960	FLT3	PASS	0/1	68.57	42	0.675519							intronic	intronic	intronic	ENSG00000122025									.	.	24	11	varscan
13	28647489	GA	G	DS960	FLT3	PASS	0/1	80.26	88	0.675519							intronic	intronic	intronic	ENSG00000122025									.	.	61	15	varscan
13	28577554	A	G	DS960	FLT3	PASS	0/1	44.12	34	0.0359425							UTR3	UTR3	UTR3	ENSG00000122025	uc001urw.3..c.*635T>C:uc010tdn.2..c.*635T>C								.	rs35613052	15	19	varscan
13	28577554	A	G	DS960	FLT3	PASS	0/1	56.25	65	0.0359425							UTR3	UTR3	UTR3	ENSG00000122025	uc001urw.3..c.*635T>C:uc010tdn.2..c.*635T>C								.	rs35613052	36	28	varscan
13	28589267	C	T	DS960	FLT3	PASS	0/1	53.33	15	0.392173							intronic	intronic	intronic	ENSG00000122025									.	rs4073630	8	7	varscan
13	28589267	C	T	DS960	FLT3	PASS	0/1	45.45	34	0.392173							intronic	intronic	intronic	ENSG00000122025									.	rs4073630	15	18	varscan
13	28589495	C	G	DS960	FLT3	PASS	0/1	50	32	0.227835							intronic	intronic	intronic	ENSG00000122025									.	rs9579142	16	16	varscan
13	28589495	C	G	DS960	FLT3	PASS	0/1	25.58	86	0.227835							intronic	intronic	intronic	ENSG00000122025									.	rs9579142	22	64	varscan
13	28589509	C	T	DS960	FLT3	PASS	0/1	52.17	24	0.21845							intronic	intronic	intronic	ENSG00000122025									.	rs9579143	12	11	varscan
13	28589509	C	T	DS960	FLT3	PASS	0/1	27.27	77	0.21845							intronic	intronic	intronic	ENSG00000122025									.	rs9579143	21	56	varscan
13	28589662	C	G	DS960	FLT3	PASS	1/1	100	21	0.851238							intronic	intronic	intronic	ENSG00000122025									.	rs4497507	21	0	varscan
13	28589662	C	G	DS960	FLT3	PASS	1/1	100	52	0.851238							intronic	intronic	intronic	ENSG00000122025									.	rs4497507	49	0	varscan
13	28589668	C	A	DS960	FLT3	PASS	0/0	0	31								intronic	intronic	intronic	ENSG00000122025									.	.	0	30	varscan
13	28589668	C	A	DS960	FLT3	PASS	0/1	2.99	67								intronic	intronic	intronic	ENSG00000122025									.	.	2	65	varscan
13	28607989	T	G	DS960	FLT3	PASS	1/1	100	31	0.578674							intronic	intronic	intronic	ENSG00000122025									.	rs2491223	30	0	varscan
13	28607989	T	G	DS960	FLT3	PASS	1/1	100	62	0.578674							intronic	intronic	intronic	ENSG00000122025									.	rs2491223	59	0	varscan
13	28609825	A	G	DS960	FLT3	PASS	1/1	100	41	0.563099							intronic	intronic	intronic	ENSG00000122025									.	rs2491227	40	0	varscan
13	28609825	A	G	DS960	FLT3	PASS	1/1	100	81	0.563099							intronic	intronic	intronic	ENSG00000122025									.	rs2491227	79	0	varscan
13	28609846	A	T	DS960	FLT3	PASS	1/1	100	27	0.563099							intronic	intronic	intronic	ENSG00000122025									.	rs2491228	27	0	varscan
13	28609846	A	T	DS960	FLT3	PASS	1/1	100	60	0.563099							intronic	intronic	intronic	ENSG00000122025									.	rs2491228	60	0	varscan
13	28609991	T	C	DS960	FLT3	PASS	1/1	100	32	0.563099							intronic	intronic	intronic	ENSG00000122025									.	rs2491229	31	0	varscan
13	28609991	T	C	DS960	FLT3	PASS	1/1	100	89	0.563099							intronic	intronic	intronic	ENSG00000122025									.	rs2491229	87	0	varscan
13	28609997	T	C	DS960	FLT3	PASS	1/1	100	41	0.563099							intronic	intronic	intronic	ENSG00000122025									.	rs2491230	41	0	varscan
13	28609997	T	C	DS960	FLT3	PASS	1/1	100	97	0.563099							intronic	intronic	intronic	ENSG00000122025									.	rs2491230	95	0	varscan
13	28610183	A	G	DS960	FLT3	PASS	1/1	100	107	0.563299							intronic	intronic	intronic	ENSG00000122025									.	rs2491231	107	0	varscan
13	28610183	A	G	DS960	FLT3	PASS	1/1	100	263	0.563299							intronic	intronic	intronic	ENSG00000122025									.	rs2491231	256	0	varscan
13	28622356	G	A	DS960	FLT3	PASS	1/1	100	30	0.837061							intronic	intronic	intronic	ENSG00000122025									.	rs2153000	30	0	varscan
13	28622356	G	A	DS960	FLT3	PASS	1/1	100	73	0.837061							intronic	intronic	intronic	ENSG00000122025									.	rs2153000	73	0	varscan
13	28624294	G	A	DS960	FLT3	PASS	1/1	100	154	0.558706	ENSG00000122025..ENST00000241453..exon6..c.C680T..p.T227M:ENSG00000122025..ENST00000380982..exon6..c.C680T..p.T227M:ENSG00000122025..ENST00000380987..exon6..c.C680T..p.T227M:ENSG00000122025..ENST00000537084..exon6..c.C680T..p.T227M	FLT3..uc001urw.3..exon6..c.C680T..p.T227M:FLT3..uc010tdn.2..exon6..c.C680T..p.T227M	FLT3..NM_004119..exon6..c.C680T..p.T227M	nonsynonymous_SNV	nonsynonymous_SNV	nonsynonymous_SNV	exonic	exonic	exonic	ENSG00000122025		D	0.999	P	0.879	T	0.15		.	rs1933437	154	0	varscan
13	28624294	G	A	DS960	FLT3	PASS	1/1	100	312	0.558706	ENSG00000122025..ENST00000241453..exon6..c.C680T..p.T227M:ENSG00000122025..ENST00000380982..exon6..c.C680T..p.T227M:ENSG00000122025..ENST00000380987..exon6..c.C680T..p.T227M:ENSG00000122025..ENST00000537084..exon6..c.C680T..p.T227M	FLT3..uc001urw.3..exon6..c.C680T..p.T227M:FLT3..uc010tdn.2..exon6..c.C680T..p.T227M	FLT3..NM_004119..exon6..c.C680T..p.T227M	nonsynonymous_SNV	nonsynonymous_SNV	nonsynonymous_SNV	exonic	exonic	exonic	ENSG00000122025		D	0.999	P	0.879	T	0.15		.	rs1933437	312	0	varscan
13	28631868	A	G	DS960	FLT3	PASS	1/1	100	9	0.962859							intronic	intronic	intronic	ENSG00000122025									.	rs6491255	9	0	varscan
13	28631868	A	G	DS960	FLT3	PASS	1/1	100	13	0.962859							intronic	intronic	intronic	ENSG00000122025									.	rs6491255	13	0	varscan
13	28636084	G	A	DS960	FLT3	PASS	1/1	100	228	0.958067	ENSG00000122025..ENST00000241453..exon3..c.C288T..p.D96D:ENSG00000122025..ENST00000380982..exon3..c.C288T..p.D96D:ENSG00000122025..ENST00000380987..exon3..c.C288T..p.D96D:ENSG00000122025..ENST00000537084..exon3..c.C288T..p.D96D	FLT3..uc001urw.3..exon3..c.C288T..p.D96D:FLT3..uc010tdn.2..exon3..c.C288T..p.D96D	FLT3..NM_004119..exon3..c.C288T..p.D96D	synonymous_SNV	synonymous_SNV	synonymous_SNV	exonic	exonic	exonic	ENSG00000122025									.	rs7338903	227	0	varscan
13	28636084	G	A	DS960	FLT3	PASS	1/1	100	513	0.958067	ENSG00000122025..ENST00000241453..exon3..c.C288T..p.D96D:ENSG00000122025..ENST00000380982..exon3..c.C288T..p.D96D:ENSG00000122025..ENST00000380987..exon3..c.C288T..p.D96D:ENSG00000122025..ENST00000537084..exon3..c.C288T..p.D96D	FLT3..uc001urw.3..exon3..c.C288T..p.D96D:FLT3..uc010tdn.2..exon3..c.C288T..p.D96D	FLT3..NM_004119..exon3..c.C288T..p.D96D	synonymous_SNV	synonymous_SNV	synonymous_SNV	exonic	exonic	exonic	ENSG00000122025									.	rs7338903	513	0	varscan
13	28644510	C	A	DS960	FLT3	PASS	1/1	100	9	0.994209							intronic	intronic	intronic	ENSG00000122025									.	rs2387350	9	0	varscan
13	28644510	C	A	DS960	FLT3	PASS	1/1	100	15	0.994209							intronic	intronic	intronic	ENSG00000122025									.	rs2387350	15	0	varscan
13	28674628	T	C	DS960	FLT3	PASS	0/1	51.06	47	0.373602	ENSG00000122025..ENST00000241453..exon1..c.A20G..p.D7G:ENSG00000122025..ENST00000380982..exon1..c.A20G..p.D7G:ENSG00000122025..ENST00000380987..exon1..c.A20G..p.D7G:ENSG00000122025..ENST00000537084..exon1..c.A20G..p.D7G	FLT3..uc001urw.3..exon1..c.A20G..p.D7G:FLT3..uc010tdn.2..exon1..c.A20G..p.D7G	FLT3..NM_004119..exon1..c.A20G..p.D7G	nonsynonymous_SNV	nonsynonymous_SNV	nonsynonymous_SNV	exonic	exonic	exonic	ENSG00000122025		B	0	B	0	T	0.69		IDx3dCOSM4147677x3bOCCURENCEx3d1(thyroid)	rs12872889	24	23	varscan
13	28674628	T	C	DS960	FLT3	PASS	0/1	48.45	97	0.373602	ENSG00000122025..ENST00000241453..exon1..c.A20G..p.D7G:ENSG00000122025..ENST00000380982..exon1..c.A20G..p.D7G:ENSG00000122025..ENST00000380987..exon1..c.A20G..p.D7G:ENSG00000122025..ENST00000537084..exon1..c.A20G..p.D7G	FLT3..uc001urw.3..exon1..c.A20G..p.D7G:FLT3..uc010tdn.2..exon1..c.A20G..p.D7G	FLT3..NM_004119..exon1..c.A20G..p.D7G	nonsynonymous_SNV	nonsynonymous_SNV	nonsynonymous_SNV	exonic	exonic	exonic	ENSG00000122025		B	0	B	0	T	0.69		IDx3dCOSM4147677x3bOCCURENCEx3d1(thyroid)	rs12872889	47	50	varscan
13	28602226	AAG	A	TC0068	FLT3	PASS	0/1	68.57	35	0.767173							intronic	intronic	intronic	ENSG00000122025								.	.	rs60462219	24	11	varscan
13	28602226	AAG	A	TC0068	FLT3	PASS	1/1	84	102	0.767173							intronic	intronic	intronic	ENSG00000122025								.	.	rs60462219	84	16	varscan
13	28647489	GA	G	TC0068	FLT3	PASS	0/1	50	17	0.675519							intronic	intronic	intronic	ENSG00000122025								.	.	.	7	7	varscan
13	28647489	GA	G	TC0068	FLT3	PASS	0/1	70.69	75	0.675519							intronic	intronic	intronic	ENSG00000122025								.	.	.	41	17	varscan
13	28589186	C	T	TC0068	FLT3	PASS	0/0	0	10								intronic	intronic	intronic	ENSG00000122025								.	.	.	0	10	varscan
13	28589186	C	T	TC0068	FLT3	PASS	0/1	4.44	45								intronic	intronic	intronic	ENSG00000122025								.	.	.	2	43	varscan
13	28589662	C	G	TC0068	FLT3	PASS	1/1	100	51	0.851238							intronic	intronic	intronic	ENSG00000122025								.	.	rs4497507	47	0	varscan
13	28589662	C	G	TC0068	FLT3	PASS	1/1	100	126	0.851238							intronic	intronic	intronic	ENSG00000122025								.	.	rs4497507	124	0	varscan
13	28607916	T	A	TC0068	FLT3	PASS	1/1	100	10	0.570687							intronic	intronic	intronic	ENSG00000122025								.	.	rs2491222	9	0	varscan
13	28607916	T	A	TC0068	FLT3	PASS	1/1	100	62	0.570687							intronic	intronic	intronic	ENSG00000122025								.	.	rs2491222	60	0	varscan
13	28607989	T	G	TC0068	FLT3	PASS	1/1	96.97	35	0.578674							intronic	intronic	intronic	ENSG00000122025								.	.	rs2491223	32	1	varscan
13	28607989	T	G	TC0068	FLT3	PASS	1/1	100	165	0.578674							intronic	intronic	intronic	ENSG00000122025								.	.	rs2491223	157	0	varscan
13	28609825	A	G	TC0068	FLT3	PASS	1/1	100	77	0.563099							intronic	intronic	intronic	ENSG00000122025								.	.	rs2491227	77	0	varscan
13	28609825	A	G	TC0068	FLT3	PASS	1/1	99.7	333	0.563099							intronic	intronic	intronic	ENSG00000122025								.	.	rs2491227	330	1	varscan
13	28609846	A	T	TC0068	FLT3	PASS	1/1	100	66	0.563099							intronic	intronic	intronic	ENSG00000122025								.	.	rs2491228	66	0	varscan
13	28609846	A	T	TC0068	FLT3	PASS	1/1	100	238	0.563099							intronic	intronic	intronic	ENSG00000122025								.	.	rs2491228	238	0	varscan
13	28609991	T	C	TC0068	FLT3	PASS	1/1	100	11	0.563099							intronic	intronic	intronic	ENSG00000122025								.	.	rs2491229	10	0	varscan
13	28609991	T	C	TC0068	FLT3	PASS	1/1	100	78	0.563099							intronic	intronic	intronic	ENSG00000122025								.	.	rs2491229	77	0	varscan
13	28609997	T	C	TC0068	FLT3	PASS	1/1	100	12	0.563099							intronic	intronic	intronic	ENSG00000122025								.	.	rs2491230	12	0	varscan
13	28609997	T	C	TC0068	FLT3	PASS	1/1	100	83	0.563099							intronic	intronic	intronic	ENSG00000122025								.	.	rs2491230	83	0	varscan
13	28610183	A	G	TC0068	FLT3	PASS	1/1	100	32	0.563299							intronic	intronic	intronic	ENSG00000122025								.	.	rs2491231	32	0	varscan
13	28610183	A	G	TC0068	FLT3	PASS	1/1	100	102	0.563299							intronic	intronic	intronic	ENSG00000122025								.	.	rs2491231	102	0	varscan
13	28611353	T	C	TC0068	FLT3	PASS	0/1	25	28	0.00179712	ENSG00000122025..ENST00000241453..exon10..c.A1278G..p.Q426Q:ENSG00000122025..ENST00000380982..exon10..c.A1278G..p.Q426Q:ENSG00000122025..ENST00000380987..exon10..c.A1278G..p.Q426Q:ENSG00000122025..ENST00000537084..exon10..c.A1278G..p.Q426Q	FLT3..uc001urw.3..exon10..c.A1278G..p.Q426Q:FLT3..uc010tdn.2..exon10..c.A1278G..p.Q426Q	FLT3..NM_004119..exon10..c.A1278G..p.Q426Q	synonymous_SNV	synonymous_SNV	synonymous_SNV	exonic	exonic	exonic	ENSG00000122025								.	.	rs56152292	7	21	varscan
13	28611353	T	C	TC0068	FLT3	PASS	0/1	42.77	159	0.00179712	ENSG00000122025..ENST00000241453..exon10..c.A1278G..p.Q426Q:ENSG00000122025..ENST00000380982..exon10..c.A1278G..p.Q426Q:ENSG00000122025..ENST00000380987..exon10..c.A1278G..p.Q426Q:ENSG00000122025..ENST00000537084..exon10..c.A1278G..p.Q426Q	FLT3..uc001urw.3..exon10..c.A1278G..p.Q426Q:FLT3..uc010tdn.2..exon10..c.A1278G..p.Q426Q	FLT3..NM_004119..exon10..c.A1278G..p.Q426Q	synonymous_SNV	synonymous_SNV	synonymous_SNV	exonic	exonic	exonic	ENSG00000122025								.	.	rs56152292	68	91	varscan
13	28622356	G	A	TC0068	FLT3	PASS	1/1	100	40	0.837061							intronic	intronic	intronic	ENSG00000122025								.	.	rs2153000	40	0	varscan
13	28622356	G	A	TC0068	FLT3	PASS	1/1	100	148	0.837061							intronic	intronic	intronic	ENSG00000122025								.	.	rs2153000	148	0	varscan
13	28623935	T	A	TC0068	FLT3	PASS	0/0	0	29								intronic	intronic	intronic	ENSG00000122025								.	.	.	0	28	varscan
13	28623935	T	A	TC0068	FLT3	PASS	0/1	2.21	138								intronic	intronic	intronic	ENSG00000122025								.	.	.	3	133	varscan
13	28623936	G	A	TC0068	FLT3	PASS	0/0	0	25								intronic	intronic	intronic	ENSG00000122025								.	.	.	0	25	varscan
13	28623936	G	A	TC0068	FLT3	PASS	0/1	2.34	129								intronic	intronic	intronic	ENSG00000122025								.	.	.	3	125	varscan
13	28624294	G	A	TC0068	FLT3	PASS	1/1	100	60	0.558706	ENSG00000122025..ENST00000241453..exon6..c.C680T..p.T227M:ENSG00000122025..ENST00000380982..exon6..c.C680T..p.T227M:ENSG00000122025..ENST00000380987..exon6..c.C680T..p.T227M:ENSG00000122025..ENST00000537084..exon6..c.C680T..p.T227M	FLT3..uc001urw.3..exon6..c.C680T..p.T227M:FLT3..uc010tdn.2..exon6..c.C680T..p.T227M	FLT3..NM_004119..exon6..c.C680T..p.T227M	nonsynonymous_SNV	nonsynonymous_SNV	nonsynonymous_SNV	exonic	exonic	exonic	ENSG00000122025		D	0.999	P	0.879	T	0.15	CLINSIGx3duntestedx3bCLNDBNx3dnot_specifiedx3bCLNREVSTATx3dnotx3bCLNACCx3dRCV000121129.1x3bCLNDSDBx3dMedGenx3bCLNDSDBIDx3dCN169374	.	rs1933437	60	0	varscan
13	28624294	G	A	TC0068	FLT3	PASS	1/1	99.56	229	0.558706	ENSG00000122025..ENST00000241453..exon6..c.C680T..p.T227M:ENSG00000122025..ENST00000380982..exon6..c.C680T..p.T227M:ENSG00000122025..ENST00000380987..exon6..c.C680T..p.T227M:ENSG00000122025..ENST00000537084..exon6..c.C680T..p.T227M	FLT3..uc001urw.3..exon6..c.C680T..p.T227M:FLT3..uc010tdn.2..exon6..c.C680T..p.T227M	FLT3..NM_004119..exon6..c.C680T..p.T227M	nonsynonymous_SNV	nonsynonymous_SNV	nonsynonymous_SNV	exonic	exonic	exonic	ENSG00000122025		D	0.999	P	0.879	T	0.15	CLINSIGx3duntestedx3bCLNDBNx3dnot_specifiedx3bCLNREVSTATx3dnotx3bCLNACCx3dRCV000121129.1x3bCLNDSDBx3dMedGenx3bCLNDSDBIDx3dCN169374	.	rs1933437	227	1	varscan
13	28635922	T	A	TC0068	FLT3	PASS	0/0	0	9	0.000199681							intronic	intronic	intronic	ENSG00000122025								.	.	.	0	9	varscan
13	28635922	T	A	TC0068	FLT3	PASS	0/1	5	44	0.000199681							intronic	intronic	intronic	ENSG00000122025								.	.	.	2	38	varscan
13	28636084	G	A	TC0068	FLT3	PASS	1/1	98.57	70	0.958067	ENSG00000122025..ENST00000241453..exon3..c.C288T..p.D96D:ENSG00000122025..ENST00000380982..exon3..c.C288T..p.D96D:ENSG00000122025..ENST00000380987..exon3..c.C288T..p.D96D:ENSG00000122025..ENST00000537084..exon3..c.C288T..p.D96D	FLT3..uc001urw.3..exon3..c.C288T..p.D96D:FLT3..uc010tdn.2..exon3..c.C288T..p.D96D	FLT3..NM_004119..exon3..c.C288T..p.D96D	synonymous_SNV	synonymous_SNV	synonymous_SNV	exonic	exonic	exonic	ENSG00000122025								.	.	rs7338903	69	1	varscan
13	28636084	G	A	TC0068	FLT3	PASS	1/1	100	222	0.958067	ENSG00000122025..ENST00000241453..exon3..c.C288T..p.D96D:ENSG00000122025..ENST00000380982..exon3..c.C288T..p.D96D:ENSG00000122025..ENST00000380987..exon3..c.C288T..p.D96D:ENSG00000122025..ENST00000537084..exon3..c.C288T..p.D96D	FLT3..uc001urw.3..exon3..c.C288T..p.D96D:FLT3..uc010tdn.2..exon3..c.C288T..p.D96D	FLT3..NM_004119..exon3..c.C288T..p.D96D	synonymous_SNV	synonymous_SNV	synonymous_SNV	exonic	exonic	exonic	ENSG00000122025								.	.	rs7338903	222	0	varscan
13	28644510	C	A	TC0068	FLT3	PASS	1/1	100	9	0.994209							intronic	intronic	intronic	ENSG00000122025								.	.	rs2387350	9	0	varscan
13	28644510	C	A	TC0068	FLT3	PASS	1/1	100	44	0.994209							intronic	intronic	intronic	ENSG00000122025								.	.	rs2387350	43	0	varscan
13	28674628	T	C	TC0068	FLT3	PASS	0/1	53.33	15	0.373602	ENSG00000122025..ENST00000241453..exon1..c.A20G..p.D7G:ENSG00000122025..ENST00000380982..exon1..c.A20G..p.D7G:ENSG00000122025..ENST00000380987..exon1..c.A20G..p.D7G:ENSG00000122025..ENST00000537084..exon1..c.A20G..p.D7G	FLT3..uc001urw.3..exon1..c.A20G..p.D7G:FLT3..uc010tdn.2..exon1..c.A20G..p.D7G	FLT3..NM_004119..exon1..c.A20G..p.D7G	nonsynonymous_SNV	nonsynonymous_SNV	nonsynonymous_SNV	exonic	exonic	exonic	ENSG00000122025		B	0	B	0	T	0.69	.	IDx3dCOSM4147677x3bOCCURENCEx3d1(thyroid)	rs12872889	8	7	varscan
13	28674628	T	C	TC0068	FLT3	PASS	0/1	49.02	51	0.373602	ENSG00000122025..ENST00000241453..exon1..c.A20G..p.D7G:ENSG00000122025..ENST00000380982..exon1..c.A20G..p.D7G:ENSG00000122025..ENST00000380987..exon1..c.A20G..p.D7G:ENSG00000122025..ENST00000537084..exon1..c.A20G..p.D7G	FLT3..uc001urw.3..exon1..c.A20G..p.D7G:FLT3..uc010tdn.2..exon1..c.A20G..p.D7G	FLT3..NM_004119..exon1..c.A20G..p.D7G	nonsynonymous_SNV	nonsynonymous_SNV	nonsynonymous_SNV	exonic	exonic	exonic	ENSG00000122025		B	0	B	0	T	0.69	.	IDx3dCOSM4147677x3bOCCURENCEx3d1(thyroid)	rs12872889	25	26	varscan
13	28602226	AAG	A	TCMG137	FLT3	PASS	0/1	66.88	160	0.767173							intronic	intronic	intronic	ENSG00000122025									.	rs60462219	107	52	varscan
13	28647489	GA	G	TCMG137	FLT3	PASS	0/1	56.41	153	0.675519							intronic	intronic	intronic	ENSG00000122025									.	.	88	43	varscan
13	28578253	C	T	TCMG137	FLT3	PASS	0/1	1.15	609	0.00119808	ENSG00000122025..ENST00000537084..exon23..c.G2795A..p.R932Q:ENSG00000122025..ENST00000241453..exon24..c.G2918A..p.R973Q:ENSG00000122025..ENST00000380982..exon24..c.G2927A..p.R976Q	FLT3..uc010tdn.2..exon23..c.G2795A..p.R932Q:FLT3..uc001urw.3..exon24..c.G2918A..p.R973Q	FLT3..NM_004119..exon24..c.G2918A..p.R973Q	nonsynonymous_SNV	nonsynonymous_SNV	nonsynonymous_SNV	exonic	exonic	exonic	ENSG00000122025		B	0.005	B	0.003	T	0.45		.	rs144397269	7	601	varscan
13	28589267	C	T	TCMG137	FLT3	PASS	0/1	48.85	174	0.392173							intronic	intronic	intronic	ENSG00000122025									.	rs4073630	85	89	varscan
13	28589495	C	G	TCMG137	FLT3	PASS	0/1	43.28	134	0.227835							intronic	intronic	intronic	ENSG00000122025									.	rs9579142	58	76	varscan
13	28589509	C	T	TCMG137	FLT3	PASS	0/1	43.2	125	0.21845							intronic	intronic	intronic	ENSG00000122025									.	rs9579143	54	71	varscan
13	28607989	T	G	TCMG137	FLT3	PASS	1/1	97.71	218	0.578674							intronic	intronic	intronic	ENSG00000122025									.	rs2491223	213	5	varscan
13	28607994	C	T	TCMG137	FLT3	PASS	0/1	2.23	224								intronic	intronic	intronic	ENSG00000122025									.	.	5	219	varscan
13	28609811	C	A	TCMG137	FLT3	PASS	0/1	1.12	537								splicing	splicing	splicing	ENSG00000122025	uc001urw.3..exon12..c.1419-1G>T:uc010tdn.2..exon12..c.1419-1G>T								.	.	6	529	varscan
13	28609812	T	A	TCMG137	FLT3	PASS	0/1	1.12	538								splicing	splicing	splicing	ENSG00000122025	uc001urw.3..exon12..c.1419-2A>T:uc010tdn.2..exon12..c.1419-2A>T								.	.	6	532	varscan
13	28609813	G	A	TCMG137	FLT3	PASS	0/1	1.76	511								intronic	intronic	intronic	ENSG00000122025									.	.	9	492	varscan
13	28609991	T	C	TCMG137	FLT3	PASS	1/1	100	105	0.563099							intronic	intronic	intronic	ENSG00000122025									.	rs2491229	105	0	varscan
13	28609997	T	C	TCMG137	FLT3	PASS	1/1	100	109	0.563099							intronic	intronic	intronic	ENSG00000122025									.	rs2491230	109	0	varscan
13	28610183	A	G	TCMG137	FLT3	PASS	1/1	100	174	0.563299							intronic	intronic	intronic	ENSG00000122025									.	rs2491231	174	0	varscan
13	28610355	T	A	TCMG137	FLT3	PASS	1/1	100	18	0.85623							intronic	intronic	intronic	ENSG00000122025									.	rs2491232	18	0	varscan
13	28611669	C	T	TCMG137	FLT3	PASS	1/1	100	10	0.98762							intronic	intronic	intronic	ENSG00000122025									.	rs2504233	10	0	varscan
13	28624294	G	A	TCMG137	FLT3	PASS	1/1	93.79	515	0.558706	ENSG00000122025..ENST00000241453..exon6..c.C680T..p.T227M:ENSG00000122025..ENST00000380982..exon6..c.C680T..p.T227M:ENSG00000122025..ENST00000380987..exon6..c.C680T..p.T227M:ENSG00000122025..ENST00000537084..exon6..c.C680T..p.T227M	FLT3..uc001urw.3..exon6..c.C680T..p.T227M:FLT3..uc010tdn.2..exon6..c.C680T..p.T227M	FLT3..NM_004119..exon6..c.C680T..p.T227M	nonsynonymous_SNV	nonsynonymous_SNV	nonsynonymous_SNV	exonic	exonic	exonic	ENSG00000122025		D	0.999	P	0.879	T	0.15		.	rs1933437	483	32	varscan
13	28631868	A	G	TCMG137	FLT3	PASS	1/1	100	12	0.962859							intronic	intronic	intronic	ENSG00000122025									.	rs6491255	12	0	varscan
13	28631925	T	C	TCMG137	FLT3	PASS	1/1	100	10	0.962859							intronic	intronic	intronic	ENSG00000122025									.	rs6491256	10	0	varscan
13	28636084	G	A	TCMG137	FLT3	PASS	1/1	100	276	0.958067	ENSG00000122025..ENST00000241453..exon3..c.C288T..p.D96D:ENSG00000122025..ENST00000380982..exon3..c.C288T..p.D96D:ENSG00000122025..ENST00000380987..exon3..c.C288T..p.D96D:ENSG00000122025..ENST00000537084..exon3..c.C288T..p.D96D	FLT3..uc001urw.3..exon3..c.C288T..p.D96D:FLT3..uc010tdn.2..exon3..c.C288T..p.D96D	FLT3..NM_004119..exon3..c.C288T..p.D96D	synonymous_SNV	synonymous_SNV	synonymous_SNV	exonic	exonic	exonic	ENSG00000122025									.	rs7338903	276	0	varscan
13	28636446	G	A	TCMG137	FLT3	PASS	1/1	100	16	0.958067							intronic	intronic	intronic	ENSG00000122025									.	rs2387349	16	0	varscan
13	28647741	T	A	TCMG137	FLT3	PASS	1/1	100	41	0.673522							intronic	intronic	intronic	ENSG00000122025									.	rs11149513	41	0	varscan
13	28602226	AAGAG	A	TC0019	FLT3	PASS	0/1	43.95	223	0.163538							intronic	intronic	intronic	ENSG00000122025								.	.	rs201497852	98	31	varscan
13	28609813	GA	G	TC0019	FLT3	PASS	0/1	1.63	919	0.000599042							intronic	intronic	intronic	ENSG00000122025								.	.	.	15	898	varscan
13	28611215	GT	G	TC0019	FLT3	PASS	0/1	41.18	17	0.180711							intronic	intronic	intronic	ENSG00000122025								.	.	rs59947907	7	10	varscan
13	28647489	GA	G	TC0019	FLT3	PASS	0/1	39.83	227	0.675519							intronic	intronic	intronic	ENSG00000122025								.	.	.	92	42	varscan
13	28589267	C	T	TC0019	FLT3	PASS	0/1	40.39	203	0.392173							intronic	intronic	intronic	ENSG00000122025								.	.	rs4073630	82	121	varscan
13	28589662	C	G	TC0019	FLT3	PASS	1/1	100	228	0.851238							intronic	intronic	intronic	ENSG00000122025								.	.	rs4497507	228	0	varscan
13	28592546	T	C	TC0019	FLT3	PASS	0/1	48.2	139	0.249002							intronic	intronic	intronic	ENSG00000122025								.	.	rs17086226	67	72	varscan
13	28598825	T	C	TC0019	FLT3	PASS	0/1	57.14	14	0.166733							intronic	intronic	intronic	ENSG00000122025								.	.	rs12427992	8	6	varscan
13	28601651	T	C	TC0019	FLT3	PASS	1/1	76.92	13	0.151957							intronic	intronic	intronic	ENSG00000122025								.	.	rs61944199	10	3	varscan
13	28602256	C	T	TC0019	FLT3	PASS	0/1	52.27	375	0.156749							intronic	intronic	intronic	ENSG00000122025								.	.	rs61944200	196	179	varscan
13	28607916	T	A	TC0019	FLT3	PASS	0/1	48.57	70	0.570687							intronic	intronic	intronic	ENSG00000122025								.	.	rs2491222	34	36	varscan
13	28607989	T	G	TC0019	FLT3	PASS	0/1	49.06	318	0.578674							intronic	intronic	intronic	ENSG00000122025								.	.	rs2491223	156	162	varscan
13	28609825	A	G	TC0019	FLT3	PASS	0/1	43.03	746	0.563099							intronic	intronic	intronic	ENSG00000122025								.	.	rs2491227	321	425	varscan
13	28609846	A	T	TC0019	FLT3	PASS	0/1	45.88	497	0.563099							intronic	intronic	intronic	ENSG00000122025								.	.	rs2491228	228	269	varscan
13	28609991	T	C	TC0019	FLT3	PASS	0/1	49.22	128	0.563099							intronic	intronic	intronic	ENSG00000122025								.	.	rs2491229	63	65	varscan
13	28609997	T	C	TC0019	FLT3	PASS	0/1	50	132	0.563099							intronic	intronic	intronic	ENSG00000122025								.	.	rs2491230	66	66	varscan
13	28610183	A	G	TC0019	FLT3	PASS	0/1	44.03	243	0.563299							intronic	intronic	intronic	ENSG00000122025								.	.	rs2491231	107	136	varscan
13	28610355	T	A	TC0019	FLT3	PASS	1/1	100	11	0.85623							intronic	intronic	intronic	ENSG00000122025								.	.	rs2491232	11	0	varscan
13	28611186	G	C	TC0019	FLT3	PASS	0/1	58.33	12	0.0521166							intronic	intronic	intronic	ENSG00000122025								.	.	rs17086239	7	5	varscan
13	28611221	T	C	TC0019	FLT3	PASS	0/1	35	20	0.0567093							intronic	intronic	intronic	ENSG00000122025								.	.	rs17086242	7	13	varscan
13	28611669	C	T	TC0019	FLT3	PASS	1/1	100	10	0.98762							intronic	intronic	intronic	ENSG00000122025								.	.	rs2504233	10	0	varscan
13	28622356	G	A	TC0019	FLT3	PASS	1/1	100	412	0.837061							intronic	intronic	intronic	ENSG00000122025								.	.	rs2153000	412	0	varscan
13	28624294	G	A	TC0019	FLT3	PASS	0/1	47.22	701	0.558706	ENSG00000122025..ENST00000241453..exon6..c.C680T..p.T227M:ENSG00000122025..ENST00000380982..exon6..c.C680T..p.T227M:ENSG00000122025..ENST00000380987..exon6..c.C680T..p.T227M:ENSG00000122025..ENST00000537084..exon6..c.C680T..p.T227M	FLT3..uc001urw.3..exon6..c.C680T..p.T227M:FLT3..uc010tdn.2..exon6..c.C680T..p.T227M	FLT3..NM_004119..exon6..c.C680T..p.T227M	nonsynonymous_SNV	nonsynonymous_SNV	nonsynonymous_SNV	exonic	exonic	exonic	ENSG00000122025		D	0.999	P	0.879	T	0.15	CLINSIGx3duntestedx3bCLNDBNx3dnot_specifiedx3bCLNREVSTATx3dnotx3bCLNACCx3dRCV000121129.1x3bCLNDSDBx3dMedGenx3bCLNDSDBIDx3dCN169374	.	rs1933437	331	370	varscan
13	28631476	G	A	TC0019	FLT3	PASS	0/1	42.63	312	0.00119808							intronic	intronic	intronic	ENSG00000122025								.	.	rs41291684	133	179	varscan
13	28631868	A	G	TC0019	FLT3	PASS	1/1	100	10	0.962859							intronic	intronic	intronic	ENSG00000122025								.	.	rs6491255	10	0	varscan
13	28636084	G	A	TC0019	FLT3	PASS	1/1	100	428	0.958067	ENSG00000122025..ENST00000241453..exon3..c.C288T..p.D96D:ENSG00000122025..ENST00000380982..exon3..c.C288T..p.D96D:ENSG00000122025..ENST00000380987..exon3..c.C288T..p.D96D:ENSG00000122025..ENST00000537084..exon3..c.C288T..p.D96D	FLT3..uc001urw.3..exon3..c.C288T..p.D96D:FLT3..uc010tdn.2..exon3..c.C288T..p.D96D	FLT3..NM_004119..exon3..c.C288T..p.D96D	synonymous_SNV	synonymous_SNV	synonymous_SNV	exonic	exonic	exonic	ENSG00000122025								.	.	rs7338903	428	0	varscan
13	28644830	A	G	TC0019	FLT3	PASS	0/1	54.12	194	0.169728							intronic	intronic	intronic	ENSG00000122025								.	.	rs9554239	105	89	varscan
13	28644885	T	C	TC0019	FLT3	PASS	0/1	47.27	55	0.246006							intronic	intronic	intronic	ENSG00000122025								.	.	rs7982889	26	29	varscan
13	28647573	C	T	TC0019	FLT3	PASS	0/1	44.1	850	0.176318							intronic	intronic	intronic	ENSG00000122025								.	.	rs9581971	374	473	varscan
13	28647710	C	T	TC0019	FLT3	PASS	0/1	43.28	67	0.175919							intronic	intronic	intronic	ENSG00000122025								.	.	rs9581972	29	38	varscan
13	28647723	A	C	TC0019	FLT3	PASS	0/1	43.9	41	0.175719							intronic	intronic	intronic	ENSG00000122025								.	.	rs9581973	18	22	varscan
13	28647741	T	A	TC0019	FLT3	PASS	0/1	58.33	24	0.673522							intronic	intronic	intronic	ENSG00000122025								.	.	rs11149513	14	10	varscan
13	28647759	T	A	TC0019	FLT3	PASS	1/1	100	12	0.991014							intronic	intronic	intronic	ENSG00000122025								.	.	rs9581974	12	0	varscan
13	28664837	C	T	TC0019	FLT3	PASS	0/1	70	10	0.0449281							intronic	intronic	intronic	ENSG00000122025								.	.	rs7328298	7	3	varscan
13	28674628	T	C	TC0019	FLT3	PASS	0/1	54.05	37	0.373602	ENSG00000122025..ENST00000241453..exon1..c.A20G..p.D7G:ENSG00000122025..ENST00000380982..exon1..c.A20G..p.D7G:ENSG00000122025..ENST00000380987..exon1..c.A20G..p.D7G:ENSG00000122025..ENST00000537084..exon1..c.A20G..p.D7G	FLT3..uc001urw.3..exon1..c.A20G..p.D7G:FLT3..uc010tdn.2..exon1..c.A20G..p.D7G	FLT3..NM_004119..exon1..c.A20G..p.D7G	nonsynonymous_SNV	nonsynonymous_SNV	nonsynonymous_SNV	exonic	exonic	exonic	ENSG00000122025		B	0	B	0	T	0.69	.	IDx3dCOSM4147677x3bOCCURENCEx3d1(thyroid)	rs12872889	20	17	varscan
13	28602226	AAG	A	TC0117	FLT3	PASS	0/1	72.66	128	0.767173							intronic	intronic	intronic	ENSG00000122025									.	rs60462219	93	35	varscan
13	28647489	GA	G	TC0117	FLT3	PASS	0/1	52.54	59	0.675519							intronic	intronic	intronic	ENSG00000122025									.	.	31	16	varscan
13	28589267	C	T	TC0117	FLT3	PASS	1/1	100	80	0.392173							intronic	intronic	intronic	ENSG00000122025									.	rs4073630	80	0	varscan
13	28609813	G	A	TC0117	FLT3	PASS	0/1	1.81	331								intronic	intronic	intronic	ENSG00000122025									.	.	6	319	varscan
13	28609991	T	C	TC0117	FLT3	PASS	1/1	100	74	0.563099							intronic	intronic	intronic	ENSG00000122025									.	rs2491229	74	0	varscan
13	28609997	T	C	TC0117	FLT3	PASS	1/1	100	77	0.563099							intronic	intronic	intronic	ENSG00000122025									.	rs2491230	77	0	varscan
13	28610183	A	G	TC0117	FLT3	PASS	1/1	100	108	0.563299							intronic	intronic	intronic	ENSG00000122025									.	rs2491231	108	0	varscan
13	28610355	T	A	TC0117	FLT3	PASS	1/1	100	12	0.85623							intronic	intronic	intronic	ENSG00000122025									.	rs2491232	12	0	varscan
13	28611149	A	G	TC0117	FLT3	PASS	1/1	100	10	0.713658							intronic	intronic	intronic	ENSG00000122025									.	rs2491234	10	0	varscan
13	28611669	C	T	TC0117	FLT3	PASS	1/1	100	14	0.98762							intronic	intronic	intronic	ENSG00000122025									.	rs2504233	14	0	varscan
13	28624294	G	A	TC0117	FLT3	PASS	1/1	100	258	0.558706	ENSG00000122025..ENST00000241453..exon6..c.C680T..p.T227M:ENSG00000122025..ENST00000380982..exon6..c.C680T..p.T227M:ENSG00000122025..ENST00000380987..exon6..c.C680T..p.T227M:ENSG00000122025..ENST00000537084..exon6..c.C680T..p.T227M	FLT3..uc001urw.3..exon6..c.C680T..p.T227M:FLT3..uc010tdn.2..exon6..c.C680T..p.T227M	FLT3..NM_004119..exon6..c.C680T..p.T227M	nonsynonymous_SNV	nonsynonymous_SNV	nonsynonymous_SNV	exonic	exonic	exonic	ENSG00000122025		D	0.999	P	0.879	T	0.15		.	rs1933437	258	0	varscan
13	28631868	A	G	TC0117	FLT3	PASS	1/1	100	18	0.962859							intronic	intronic	intronic	ENSG00000122025									.	rs6491255	18	0	varscan
13	28636084	G	A	TC0117	FLT3	PASS	1/1	99.35	155	0.958067	ENSG00000122025..ENST00000241453..exon3..c.C288T..p.D96D:ENSG00000122025..ENST00000380982..exon3..c.C288T..p.D96D:ENSG00000122025..ENST00000380987..exon3..c.C288T..p.D96D:ENSG00000122025..ENST00000537084..exon3..c.C288T..p.D96D	FLT3..uc001urw.3..exon3..c.C288T..p.D96D:FLT3..uc010tdn.2..exon3..c.C288T..p.D96D	FLT3..NM_004119..exon3..c.C288T..p.D96D	synonymous_SNV	synonymous_SNV	synonymous_SNV	exonic	exonic	exonic	ENSG00000122025									.	rs7338903	154	1	varscan
13	28645005	C	T	TC0117	FLT3	PASS	1/1	100	13	0.847045							intronic	intronic	intronic	ENSG00000122025									.	rs9513021	13	0	varscan
13	28647741	T	A	TC0117	FLT3	PASS	1/1	100	18	0.673522							intronic	intronic	intronic	ENSG00000122025									.	rs11149513	18	0	varscan
13	28647759	T	A	TC0117	FLT3	PASS	1/1	100	12	0.991014							intronic	intronic	intronic	ENSG00000122025									.	rs9581974	12	0	varscan
13	28602226	AAGAG	A	TC0133	FLT3	PASS	0/1	40.85	71	0.163538							intronic	intronic	intronic	ENSG00000122025									.	rs201497852	29	13	varscan
13	28609813	GA	G	TC0133	FLT3	PASS	0/1	2.9	276	0.000599042							intronic	intronic	intronic	ENSG00000122025									.	.	8	259	varscan
13	28611215	GT	G	TC0133	FLT3	PASS	0/1	50	14	0.180711							intronic	intronic	intronic	ENSG00000122025									.	rs59947907	7	7	varscan
13	28647489	GA	G	TC0133	FLT3	PASS	0/1	34.38	64	0.675519							intronic	intronic	intronic	ENSG00000122025									.	.	22	21	varscan
13	28592546	T	C	TC0133	FLT3	PASS	0/1	53.12	64	0.249002							intronic	intronic	intronic	ENSG00000122025									.	rs17086226	34	30	varscan
13	28598825	T	C	TC0133	FLT3	PASS	0/1	43.75	16	0.166733							intronic	intronic	intronic	ENSG00000122025									.	rs12427992	7	9	varscan
13	28601651	T	C	TC0133	FLT3	PASS	0/1	26.67	15	0.151957							intronic	intronic	intronic	ENSG00000122025									.	rs61944199	4	11	varscan
13	28602256	C	T	TC0133	FLT3	PASS	0/1	51.54	130	0.156749							intronic	intronic	intronic	ENSG00000122025									.	rs61944200	67	63	varscan
13	28607916	T	A	TC0133	FLT3	PASS	0/1	27.27	44	0.570687							intronic	intronic	intronic	ENSG00000122025									.	rs2491222	12	32	varscan
13	28607989	T	G	TC0133	FLT3	PASS	0/1	41.84	141	0.578674							intronic	intronic	intronic	ENSG00000122025									.	rs2491223	59	82	varscan
13	28609825	A	G	TC0133	FLT3	PASS	0/1	50.4	248	0.563099							intronic	intronic	intronic	ENSG00000122025									.	rs2491227	125	123	varscan
13	28609846	A	T	TC0133	FLT3	PASS	0/1	50	202	0.563099							intronic	intronic	intronic	ENSG00000122025									.	rs2491228	101	101	varscan
13	28609991	T	C	TC0133	FLT3	PASS	0/1	46.77	62	0.563099							intronic	intronic	intronic	ENSG00000122025									.	rs2491229	29	33	varscan
13	28609997	T	C	TC0133	FLT3	PASS	0/1	47.95	73	0.563099							intronic	intronic	intronic	ENSG00000122025									.	rs2491230	35	38	varscan
13	28610183	A	G	TC0133	FLT3	PASS	0/1	58.62	87	0.563299							intronic	intronic	intronic	ENSG00000122025									.	rs2491231	51	36	varscan
13	28610355	T	A	TC0133	FLT3	PASS	1/1	100	11	0.85623							intronic	intronic	intronic	ENSG00000122025									.	rs2491232	11	0	varscan
13	28611669	C	T	TC0133	FLT3	PASS	1/1	100	12	0.98762							intronic	intronic	intronic	ENSG00000122025									.	rs2504233	12	0	varscan
13	28622356	G	A	TC0133	FLT3	PASS	1/1	100	145	0.837061							intronic	intronic	intronic	ENSG00000122025									.	rs2153000	145	0	varscan
13	28624294	G	A	TC0133	FLT3	PASS	0/1	43.09	246	0.558706	ENSG00000122025..ENST00000241453..exon6..c.C680T..p.T227M:ENSG00000122025..ENST00000380982..exon6..c.C680T..p.T227M:ENSG00000122025..ENST00000380987..exon6..c.C680T..p.T227M:ENSG00000122025..ENST00000537084..exon6..c.C680T..p.T227M	FLT3..uc001urw.3..exon6..c.C680T..p.T227M:FLT3..uc010tdn.2..exon6..c.C680T..p.T227M	FLT3..NM_004119..exon6..c.C680T..p.T227M	nonsynonymous_SNV	nonsynonymous_SNV	nonsynonymous_SNV	exonic	exonic	exonic	ENSG00000122025		D	0.999	P	0.879	T	0.15		.	rs1933437	106	140	varscan
13	28631868	A	G	TC0133	FLT3	PASS	1/1	100	10	0.962859							intronic	intronic	intronic	ENSG00000122025									.	rs6491255	10	0	varscan
13	28631925	T	C	TC0133	FLT3	PASS	1/1	100	10	0.962859							intronic	intronic	intronic	ENSG00000122025									.	rs6491256	10	0	varscan
13	28631942	C	T	TC0133	FLT3	PASS	1/1	100	10	0.782947							intronic	intronic	intronic	ENSG00000122025									.	rs6491257	10	0	varscan
13	28636084	G	A	TC0133	FLT3	PASS	1/1	100	153	0.958067	ENSG00000122025..ENST00000241453..exon3..c.C288T..p.D96D:ENSG00000122025..ENST00000380982..exon3..c.C288T..p.D96D:ENSG00000122025..ENST00000380987..exon3..c.C288T..p.D96D:ENSG00000122025..ENST00000537084..exon3..c.C288T..p.D96D	FLT3..uc001urw.3..exon3..c.C288T..p.D96D:FLT3..uc010tdn.2..exon3..c.C288T..p.D96D	FLT3..NM_004119..exon3..c.C288T..p.D96D	synonymous_SNV	synonymous_SNV	synonymous_SNV	exonic	exonic	exonic	ENSG00000122025									.	rs7338903	153	0	varscan
13	28644830	A	G	TC0133	FLT3	PASS	0/1	48.81	84	0.169728							intronic	intronic	intronic	ENSG00000122025									.	rs9554239	41	43	varscan
13	28644885	T	C	TC0133	FLT3	PASS	0/1	35.56	45	0.246006							intronic	intronic	intronic	ENSG00000122025									.	rs7982889	16	29	varscan
13	28647573	C	T	TC0133	FLT3	PASS	0/1	42.86	189	0.176318							intronic	intronic	intronic	ENSG00000122025									.	rs9581971	81	108	varscan
13	28647710	C	T	TC0133	FLT3	PASS	0/1	34.62	26	0.175919							intronic	intronic	intronic	ENSG00000122025									.	rs9581972	9	17	varscan
13	28647723	A	C	TC0133	FLT3	PASS	0/1	35	20	0.175719							intronic	intronic	intronic	ENSG00000122025									.	rs9581973	7	13	varscan
13	28647741	T	A	TC0133	FLT3	PASS	0/1	71.43	14	0.673522							intronic	intronic	intronic	ENSG00000122025									.	rs11149513	10	4	varscan
13	28647759	T	A	TC0133	FLT3	PASS	1/1	100	10	0.991014							intronic	intronic	intronic	ENSG00000122025									.	rs9581974	10	0	varscan
13	28602226	AAG	A	DS960	FLT3	PASS	1/1	80.26	76	0.767173							intronic	intronic	intronic	ENSG00000122025									.	rs60462219	61	15	varscan
13	28647489	GA	G	DS960	FLT3	PASS	0/1	69.32	79	0.675519							intronic	intronic	intronic	ENSG00000122025									.	.	61	15	varscan
13	28577554	A	G	DS960	FLT3	PASS	0/1	56.25	64	0.0359425							UTR3	UTR3	UTR3	ENSG00000122025	uc001urw.3..c.*635T>C:uc010tdn.2..c.*635T>C								.	rs35613052	36	28	varscan
13	28589267	C	T	DS960	FLT3	PASS	0/1	44.12	34	0.392173							intronic	intronic	intronic	ENSG00000122025									.	rs4073630	15	18	varscan
13	28589495	C	G	DS960	FLT3	PASS	0/1	25.58	86	0.227835							intronic	intronic	intronic	ENSG00000122025									.	rs9579142	22	64	varscan
13	28589509	C	T	DS960	FLT3	PASS	0/1	27.27	77	0.21845							intronic	intronic	intronic	ENSG00000122025									.	rs9579143	21	56	varscan
13	28607989	T	G	DS960	FLT3	PASS	1/1	100	59	0.578674							intronic	intronic	intronic	ENSG00000122025									.	rs2491223	59	0	varscan
13	28610183	A	G	DS960	FLT3	PASS	1/1	100	256	0.563299							intronic	intronic	intronic	ENSG00000122025									.	rs2491231	256	0	varscan
13	28622356	G	A	DS960	FLT3	PASS	1/1	100	73	0.837061							intronic	intronic	intronic	ENSG00000122025									.	rs2153000	73	0	varscan
13	28622924	G	A	DS960	FLT3	PASS	1/1	100	11	0.761981							intronic	intronic	intronic	ENSG00000122025									.	rs9507984	11	0	varscan
13	28624294	G	A	DS960	FLT3	PASS	1/1	100	312	0.558706	ENSG00000122025..ENST00000241453..exon6..c.C680T..p.T227M:ENSG00000122025..ENST00000380982..exon6..c.C680T..p.T227M:ENSG00000122025..ENST00000380987..exon6..c.C680T..p.T227M:ENSG00000122025..ENST00000537084..exon6..c.C680T..p.T227M	FLT3..uc001urw.3..exon6..c.C680T..p.T227M:FLT3..uc010tdn.2..exon6..c.C680T..p.T227M	FLT3..NM_004119..exon6..c.C680T..p.T227M	nonsynonymous_SNV	nonsynonymous_SNV	nonsynonymous_SNV	exonic	exonic	exonic	ENSG00000122025		D	0.999	P	0.879	T	0.15		.	rs1933437	312	0	varscan
13	28631868	A	G	DS960	FLT3	PASS	1/1	100	13	0.962859							intronic	intronic	intronic	ENSG00000122025									.	rs6491255	13	0	varscan
13	28636084	G	A	DS960	FLT3	PASS	1/1	100	513	0.958067	ENSG00000122025..ENST00000241453..exon3..c.C288T..p.D96D:ENSG00000122025..ENST00000380982..exon3..c.C288T..p.D96D:ENSG00000122025..ENST00000380987..exon3..c.C288T..p.D96D:ENSG00000122025..ENST00000537084..exon3..c.C288T..p.D96D	FLT3..uc001urw.3..exon3..c.C288T..p.D96D:FLT3..uc010tdn.2..exon3..c.C288T..p.D96D	FLT3..NM_004119..exon3..c.C288T..p.D96D	synonymous_SNV	synonymous_SNV	synonymous_SNV	exonic	exonic	exonic	ENSG00000122025									.	rs7338903	513	0	varscan
13	28636446	G	A	DS960	FLT3	PASS	1/1	100	12	0.958067							intronic	intronic	intronic	ENSG00000122025									.	rs2387349	12	0	varscan
13	28647741	T	A	DS960	FLT3	PASS	1/1	100	10	0.673522							intronic	intronic	intronic	ENSG00000122025									.	rs11149513	10	0	varscan
13	28674628	T	C	DS960	FLT3	PASS	0/1	48.45	97	0.373602	ENSG00000122025..ENST00000241453..exon1..c.A20G..p.D7G:ENSG00000122025..ENST00000380982..exon1..c.A20G..p.D7G:ENSG00000122025..ENST00000380987..exon1..c.A20G..p.D7G:ENSG00000122025..ENST00000537084..exon1..c.A20G..p.D7G	FLT3..uc001urw.3..exon1..c.A20G..p.D7G:FLT3..uc010tdn.2..exon1..c.A20G..p.D7G	FLT3..NM_004119..exon1..c.A20G..p.D7G	nonsynonymous_SNV	nonsynonymous_SNV	nonsynonymous_SNV	exonic	exonic	exonic	ENSG00000122025		B	0	B	0	T	0.69		IDx3dCOSM4147677x3bOCCURENCEx3d1(thyroid)	rs12872889	47	50	varscan
13	28577237	T	C	16-177	FLT3	PASS	0/1		4								downstream	downstream	downstream	ENSG00000122025									.	.	22		HC
13	28577240	T	C	16-177	FLT3	PASS	0/1		4								downstream	downstream	downstream	ENSG00000122025									.	.	22		HC
13	28578957	C	T	16-177	FLT3	PASS	1/1		2	0.990415							intronic	intronic	intronic	ENSG00000122025									.	rs4304898	2		HC
13	28581172	T	C	16-177	FLT3	PASS	0/1		6								intronic	intronic	intronic	ENSG00000122025									.	.	42		HC
13	28581179	C	T	16-177	FLT3	PASS	0/1		8	0.00459265							intronic	intronic	intronic	ENSG00000122025									.	rs140481983	53		HC
13	28582749	T	C	16-177	FLT3	PASS	1/1		2								intronic	intronic	intronic	ENSG00000122025									.	.	2		HC
13	28583211	T	C	16-177	FLT3	PASS	0/1		6								intronic	intronic	intronic	ENSG00000122025									.	.	24		HC
13	28583657	G	A	16-177	FLT3	PASS	1/1		5	0.273562							intronic	intronic	intronic	ENSG00000122025									.	rs9579141	5		HC
13	28583971	T	C	16-177	FLT3	PASS	1/1		2								intronic	intronic	intronic	ENSG00000122025									.	.	2		HC
13	28583972	T	C	16-177	FLT3	PASS	1/1		2								intronic	intronic	intronic	ENSG00000122025									.	.	2		HC
13	28584648	T	C	16-177	FLT3	PASS	1/1		4	0.251597							intronic	intronic	intronic	ENSG00000122025									.	rs17086212	4		HC
13	28585267	T	C	16-177	FLT3	PASS	1/1		2	0.252396							intronic	intronic	intronic	ENSG00000122025									.	rs111658373	2		HC
13	28585268	G	A	16-177	FLT3	PASS	1/1		2	0.252396							intronic	intronic	intronic	ENSG00000122025									.	rs113143173	2		HC
13	28585364	T	C	16-177	FLT3	PASS	1/1		2								intronic	intronic	intronic	ENSG00000122025									.	.	2		HC
13	28585850	CTT	C	16-177	FLT3	PASS	1/1		4								intronic	intronic	intronic	ENSG00000122025									.	rs71848531	4		HC
13	28585860	TTCTC	T	16-177	FLT3	PASS	1/1		4								intronic	intronic	intronic	ENSG00000122025									.	rs72417170	4		HC
13	28585932	TTTTC	T	16-177	FLT3	PASS	1/1		5								intronic	intronic	intronic	ENSG00000122025									.	rs151316777	5		HC
13	28585975	C	T	16-177	FLT3	PASS	1/1		2	0.254792							intronic	intronic	intronic	ENSG00000122025									.	rs76968004	2		HC
13	28586821	T	C	16-177	FLT3	PASS	1/1		2								intronic	intronic	intronic	ENSG00000122025									.	.	2		HC
13	28586991	T	C	16-177	FLT3	PASS	0/1		6								intronic	intronic	intronic	ENSG00000122025									.	.	24		HC
13	28587839	C	A	16-177	FLT3	PASS	1/1		5	0.235823							intronic	intronic	intronic	ENSG00000122025									.	rs4435098	5		HC
13	28590258	T	C	16-177	FLT3	PASS	1/1		2	0.857628							intronic	intronic	intronic	ENSG00000122025									.	rs4432111	2		HC
13	28590413	CT	C	16-177	FLT3	PASS	0/1		4	0.494609							intronic	intronic	intronic	ENSG00000122025									.	rs67034446	22		HC
13	28590437	C	T	16-177	FLT3	PASS	1/1		2	0.453474							intronic	intronic	intronic	ENSG00000122025									.	rs4074542	2		HC
13	28592952	C	G	16-177	FLT3	PASS	1/1		2								intronic	intronic	intronic	ENSG00000122025									.	.	2		HC
13	28593105	CTT	C	16-177	FLT3	PASS	0/1		6								intronic	intronic	intronic	ENSG00000122025									.	.	33		HC
13	28593127	G	A	16-177	FLT3	PASS	1/1		5	0.164337							intronic	intronic	intronic	ENSG00000122025									.	rs61946324	5		HC
13	28593541	A	G	16-177	FLT3	PASS	1/1		3	0.997005							intronic	intronic	intronic	ENSG00000122025									.	rs2504227	3		HC
13	28594657	T	C	16-177	FLT3	PASS	0/1		4								intronic	intronic	intronic	ENSG00000122025									.	.	22		HC
13	28595609	C	T	16-177	FLT3	PASS	1/1		2	0.846446							intronic	intronic	intronic	ENSG00000122025									.	rs9512980	2		HC
13	28596414	T	C	16-177	FLT3	PASS	0/1		6								intronic	intronic	intronic	ENSG00000122025									.	.	24		HC
13	28596527	T	C	16-177	FLT3	PASS	1/1		2								intronic	intronic	intronic	ENSG00000122025									.	.	2		HC
13	28599914	G	A	16-177	FLT3	PASS	0/1		6	0.458866							intronic	intronic	intronic	ENSG00000122025									.	rs2491244	33		HC
13	28600728	AAC	A	16-177	FLT3	PASS	0/1		4	0.446286							intronic	intronic	intronic	ENSG00000122025									.	rs67152931	22		HC
13	28601651	T	C	16-177	FLT3	PASS	0/1		23	0.151957							intronic	intronic	intronic	ENSG00000122025									.	rs61944199	518		HC
13	28601782	CCTTT	C	16-177	FLT3	PASS	0/1		12	0.458866							intronic	intronic	intronic	ENSG00000122025									.	rs66936596	84		HC
13	28601994	G	A	16-177	FLT3	PASS	0/1		10	0.16274							intronic	intronic	intronic	ENSG00000122025									.	rs79566936	28		HC
13	28602226	AAGAG	A	16-177	FLT3	PASS	0/1		14	0.163538							intronic	intronic	intronic	ENSG00000122025									.	rs201497852	68		HC
13	28602256	C	T	16-177	FLT3	PASS	0/1		17	0.156749							intronic	intronic	intronic	ENSG00000122025									.	rs61944200	512		HC
13	28603011	T	C	16-177	FLT3	PASS	1/1		4								intronic	intronic	intronic	ENSG00000122025									.	.	4		HC
13	28603016	T	C	16-177	FLT3	PASS	1/1		4								intronic	intronic	intronic	ENSG00000122025									.	.	4		HC
13	28603101	T	C	16-177	FLT3	PASS	0/1		4								intronic	intronic	intronic	ENSG00000122025									.	.	22		HC
13	28603107	T	TG	16-177	FLT3	PASS	1/1		2	0.16274							intronic	intronic	intronic	ENSG00000122025									.	rs145722194	2		HC
13	28603417	T	C	16-177	FLT3	PASS	1/1		2								intronic	intronic	intronic	ENSG00000122025									.	.	2		HC
13	28603456	G	A	16-177	FLT3	PASS	1/1		2	0.162939							intronic	intronic	intronic	ENSG00000122025									.	rs7992631	2		HC
13	28603466	T	TTGCAG	16-177	FLT3	PASS	1/1		2	0.16274							intronic	intronic	intronic	ENSG00000122025									.	rs147072313	2		HC
13	28603528	T	C	16-177	FLT3	PASS	1/1		2								intronic	intronic	intronic	ENSG00000122025									.	.	2		HC
13	28603530	T	C	16-177	FLT3	PASS	1/1		2								intronic	intronic	intronic	ENSG00000122025									.	.	2		HC
13	28604325	T	A	16-177	FLT3	PASS	1/1		2								intronic	intronic	intronic	ENSG00000122025									.	.	2		HC
13	28604774	G	A	16-177	FLT3	PASS	1/1		2	0.162939							intronic	intronic	intronic	ENSG00000122025									.	rs56160015	2		HC
13	28605372	G	A	16-177	FLT3	PASS	1/1		2	0.938299							intronic	intronic	intronic	ENSG00000122025									.	rs7319062	2		HC
13	28605668	T	C	16-177	FLT3	PASS	1/1		2	0.16274							intronic	intronic	intronic	ENSG00000122025									.	rs74653167	2		HC
13	28606014	G	A	16-177	FLT3	PASS	1/1		2	0.169329							intronic	intronic	intronic	ENSG00000122025									.	rs61944699	2		HC
13	28607989	T	G	16-177	FLT3	PASS	1/1		2	0.578674							intronic	intronic	intronic	ENSG00000122025									.	rs2491223	2		HC
13	28609825	A	G	16-177	FLT3	PASS	0/1		3	0.563099							intronic	intronic	intronic	ENSG00000122025									.	rs2491227	12		HC
13	28609991	T	C	16-177	FLT3	PASS	1/1		3	0.563099							intronic	intronic	intronic	ENSG00000122025									.	rs2491229	3		HC
13	28609997	T	C	16-177	FLT3	PASS	1/1		4	0.563099							intronic	intronic	intronic	ENSG00000122025									.	rs2491230	4		HC
13	28611669	C	T	16-177	FLT3	PASS	1/1		5	0.98762							intronic	intronic	intronic	ENSG00000122025									.	rs2504233	5		HC
13	28613432	A	G	16-177	FLT3	PASS	1/1		2	0.801917							intronic	intronic	intronic	ENSG00000122025									.	rs7339100	2		HC
13	28613499	C	T	16-177	FLT3	PASS	1/1		2	0.457468							intronic	intronic	intronic	ENSG00000122025									.	rs7338445	2		HC
13	28614604	T	C	16-177	FLT3	PASS	0/1		6								intronic	intronic	intronic	ENSG00000122025									.	.	42		HC
13	28615133	A	G	16-177	FLT3	PASS	1/1		5	0.800319							intronic	intronic	intronic	ENSG00000122025									.	rs7328200	5		HC
13	28615835	G	A	16-177	FLT3	PASS	1/1		2	0.481629							intronic	intronic	intronic	ENSG00000122025									.	rs7327579	2		HC
13	28616643	G	GAA	16-177	FLT3	PASS	1/1		8	0.898163							intronic	intronic	intronic	ENSG00000122025									.	rs10678675	8		HC
13	28617708	C	T	16-177	FLT3	PASS	0/1		4	0.666334							intronic	intronic	intronic	ENSG00000122025									.	rs7318817	13		HC
13	28618941	A	G	16-177	FLT3	PASS	0/1		5	0.664736							intronic	intronic	intronic	ENSG00000122025									.	rs9512996	23		HC
13	28619298	C	G	16-177	FLT3	PASS	0/1		4								intronic	intronic	intronic	ENSG00000122025									.	.	22		HC
13	28619846	A	C	16-177	FLT3	PASS	1/1		3	0.164537							intronic	intronic	intronic	ENSG00000122025									.	rs59703277	3		HC
13	28620220	A	G	16-177	FLT3	PASS	1/1		3	0.950679							intronic	intronic	intronic	ENSG00000122025									.	rs6491254	3		HC
13	28621431	C	T	16-177	FLT3	PASS	1/1		9	0.940096							intronic	intronic	intronic	ENSG00000122025									.	rs4771206	9		HC
13	28621521	T	G	16-177	FLT3	PASS	1/1		3	0.837061							intronic	intronic	intronic	ENSG00000122025									.	rs4509870	3		HC
13	28621737	T	C	16-177	FLT3	PASS	1/1		9								intronic	intronic	intronic	ENSG00000122025									.	.	9		HC
13	28622356	G	A	16-177	FLT3	PASS	1/1		4	0.837061							intronic	intronic	intronic	ENSG00000122025									.	rs2153000	4		HC
13	28622924	G	A	16-177	FLT3	PASS	1/1		7	0.761981							intronic	intronic	intronic	ENSG00000122025									.	rs9507984	7		HC
13	28624294	G	A	16-177	FLT3	PASS	0/1		132	0.558706	ENSG00000122025..ENST00000241453..exon6..c.C680T..p.T227M:ENSG00000122025..ENST00000380982..exon6..c.C680T..p.T227M:ENSG00000122025..ENST00000380987..exon6..c.C680T..p.T227M:ENSG00000122025..ENST00000537084..exon6..c.C680T..p.T227M	FLT3..uc001urw.3..exon6..c.C680T..p.T227M:FLT3..uc010tdn.2..exon6..c.C680T..p.T227M	FLT3..NM_004119..exon6..c.C680T..p.T227M	nonsynonymous_SNV	nonsynonymous_SNV	nonsynonymous_SNV	exonic	exonic	exonic	ENSG00000122025		D	0.999	P	0.879	T	0.15		.	rs1933437	6567		HC
13	28624773	G	A	16-177	FLT3	PASS	0/1		4	0.0091853							intronic	intronic	intronic	ENSG00000122025									.	rs78999685	22		HC
13	28627311	TCA	T	16-177	FLT3	PASS	1/1		4	0.882588							intronic	intronic	intronic	ENSG00000122025									.	rs10549768	4		HC
13	28627534	GAT	G	16-177	FLT3	PASS	0/1		7								intronic	intronic	intronic	ENSG00000122025									.	.	34		HC
13	28627904	A	AT	16-177	FLT3	PASS	1/1		3	0.777756							intronic	intronic	intronic	ENSG00000122025									.	rs56667135	3		HC
13	28628825	T	C	16-177	FLT3	PASS	1/1		4	0.990216							intronic	intronic	intronic	ENSG00000122025									.	rs7993032	4		HC
13	28628968	A	C	16-177	FLT3	PASS	1/1		22	0.991014							intronic	intronic	intronic	ENSG00000122025									.	rs9513010	22		HC
13	28630251	T	C	16-177	FLT3	PASS	0/1		7	0.110224							intronic	intronic	intronic	ENSG00000122025									.	rs9554226	34		HC
13	28630838	C	T	16-177	FLT3	PASS	1/1		18	0.995008							intronic	intronic	intronic	ENSG00000122025									.	rs2387348	18		HC
13	28633868	G	A	16-177	FLT3	PASS	1/1		4	0.957268							intronic	intronic	intronic	ENSG00000122025									.	rs4771210	4		HC
13	28633904	T	C	16-177	FLT3	PASS	1/1		4								intronic	intronic	intronic	ENSG00000122025									.	.	4		HC
13	28633934	T	C	16-177	FLT3	PASS	0/1		3								intronic	intronic	intronic	ENSG00000122025									.	.	12		HC
13	28634784	T	C	16-177	FLT3	PASS	1/1		2	0.169129							intronic	intronic	intronic	ENSG00000122025									.	rs78854330	2		HC
13	28636084	G	A	16-177	FLT3	PASS	1/1		177	0.958067	ENSG00000122025..ENST00000241453..exon3..c.C288T..p.D96D:ENSG00000122025..ENST00000380982..exon3..c.C288T..p.D96D:ENSG00000122025..ENST00000380987..exon3..c.C288T..p.D96D:ENSG00000122025..ENST00000537084..exon3..c.C288T..p.D96D	FLT3..uc001urw.3..exon3..c.C288T..p.D96D:FLT3..uc010tdn.2..exon3..c.C288T..p.D96D	FLT3..NM_004119..exon3..c.C288T..p.D96D	synonymous_SNV	synonymous_SNV	synonymous_SNV	exonic	exonic	exonic	ENSG00000122025									.	rs7338903	177		HC
13	28637344	T	C	16-177	FLT3	PASS	1/1		2	0.958067							intronic	intronic	intronic	ENSG00000122025									.	rs7993161	2		HC
13	28640239	C	A	16-177	FLT3	PASS	1/1		2	0.959665							intronic	intronic	intronic	ENSG00000122025									.	rs7332042	2		HC
13	28641570	C	G	16-177	FLT3	PASS	1/1		2	0.738219							intronic	intronic	intronic	ENSG00000122025									.	rs1320533	2		HC
13	28645005	C	T	16-177	FLT3	PASS	1/1		2	0.847045							intronic	intronic	intronic	ENSG00000122025									.	rs9513021	2		HC
13	28645945	A	T	16-177	FLT3	PASS	1/1		2								intronic	intronic	intronic	ENSG00000122025									.	.	2		HC
13	28648980	A	C	16-177	FLT3	PASS	1/1		2	0.73722							intronic	intronic	intronic	ENSG00000122025									.	rs9513029	2		HC
13	28649018	A	G	16-177	FLT3	PASS	1/1		2	0.84405							intronic	intronic	intronic	ENSG00000122025									.	rs7321811	2		HC
13	28649115	T	C	16-177	FLT3	PASS	1/1		2	0.734425							intronic	intronic	intronic	ENSG00000122025									.	rs7326955	2		HC
13	28649661	A	G	16-177	FLT3	PASS	0/1		4								intronic	intronic	intronic	ENSG00000122025									.	.	22		HC
13	28649831	T	C	16-177	FLT3	PASS	1/1		2								intronic	intronic	intronic	ENSG00000122025									.	.	2		HC
13	28650030	T	C	16-177	FLT3	PASS	1/1		2								intronic	intronic	intronic	ENSG00000122025									.	.	2		HC
13	28650386	G	A	16-177	FLT3	PASS	1/1		2	0.734625							intronic	intronic	intronic	ENSG00000122025									.	rs2185050	2		HC
13	28651546	C	A	16-177	FLT3	PASS	1/1		5	0.96865							intronic	intronic	intronic	ENSG00000122025									.	rs2095742	5		HC
13	28653242	T	C	16-177	FLT3	PASS	1/1		2	0.743411							intronic	intronic	intronic	ENSG00000122025									.	rs9551435	2		HC
13	28654250	T	G	16-177	FLT3	PASS	1/1		2	0.161741							intronic	intronic	intronic	ENSG00000122025									.	rs9581980	2		HC
13	28655930	A	T	16-177	FLT3	PASS	1/1		3	0.864617							intronic	intronic	intronic	ENSG00000122025									.	rs2387353	3		HC
13	28656224	G	A	16-177	FLT3	PASS	1/1		2	0.555312							intronic	intronic	intronic	ENSG00000122025									.	rs9554244	2		HC
13	28658183	G	C	16-177	FLT3	PASS	0/1		12	0.180511							intronic	intronic	intronic	ENSG00000122025									.	rs9554245	66		HC
13	28658220	T	C	16-177	FLT3	PASS	0/1		10								intronic	intronic	intronic	ENSG00000122025									.	.	82		HC
13	28658487	A	G	16-177	FLT3	PASS	1/1		2								intronic	intronic	intronic	ENSG00000122025									.	.	2		HC
13	28659300	T	C	16-177	FLT3	PASS	0/1		5								intronic	intronic	intronic	ENSG00000122025									.	.	32		HC
13	28659311	T	C	16-177	FLT3	PASS	0/1		5								intronic	intronic	intronic	ENSG00000122025									.	.	32		HC
13	28662157	T	C	16-177	FLT3	PASS	1/1		7	0.743211							intronic	intronic	intronic	ENSG00000122025									.	rs7319630	7		HC
13	28662379	T	C	16-177	FLT3	PASS	1/1		4	0.864018							intronic	intronic	intronic	ENSG00000122025									.	rs4771219	4		HC
13	28670257	T	C	16-177	FLT3	PASS	1/1		2								intronic	intronic	intronic	ENSG00000122025									.	.	2		HC
13	28671110	T	C	16-177	FLT3	PASS	0/1		3								intronic	intronic	intronic	ENSG00000122025									.	.	12		HC
13	28671151	T	C	16-177	FLT3	PASS	1/1		2								intronic	intronic	intronic	ENSG00000122025									.	.	2		HC
13	28578620	T	C	16-230	FLT3	PASS	1/1		4								intronic	intronic	intronic	ENSG00000122025									.	.	4		HC
13	28578621	T	C	16-230	FLT3	PASS	1/1		4								intronic	intronic	intronic	ENSG00000122025									.	.	4		HC
13	28580443	T	TTG	16-230	FLT3	PASS	1/1		2	0.00239617							intronic	intronic	intronic	ENSG00000122025									.	.	2		HC
13	28581120	C	T	16-230	FLT3	PASS	1/1		2								intronic	intronic	intronic	ENSG00000122025									.	.	2		HC
13	28582794	T	C	16-230	FLT3	PASS	0/1		12								intronic	intronic	intronic	ENSG00000122025									.	.	84		HC
13	28582795	T	C	16-230	FLT3	PASS	0/1		12								intronic	intronic	intronic	ENSG00000122025									.	.	84		HC
13	28582840	T	C	16-230	FLT3	PASS	0/1		6								intronic	intronic	intronic	ENSG00000122025									.	.	42		HC
13	28582853	T	C	16-230	FLT3	PASS	0/1		6								intronic	intronic	intronic	ENSG00000122025									.	rs375280309	42		HC
13	28584648	T	C	16-230	FLT3	PASS	1/1		4	0.251597							intronic	intronic	intronic	ENSG00000122025									.	rs17086212	4		HC
13	28585220	G	A	16-230	FLT3	PASS	1/1		2	0.252596							intronic	intronic	intronic	ENSG00000122025									.	rs112894074	2		HC
13	28585932	TTTTC	T	16-230	FLT3	PASS	1/1		2								intronic	intronic	intronic	ENSG00000122025									.	rs151316777	2		HC
13	28594609	T	C	16-230	FLT3	PASS	1/1		2								intronic	intronic	intronic	ENSG00000122025									.	.	2		HC
13	28594996	G	A	16-230	FLT3	PASS	1/1		4	0.470048							intronic	intronic	intronic	ENSG00000122025									.	rs2491242	4		HC
13	28594999	A	G	16-230	FLT3	PASS	1/1		4	0.470048							intronic	intronic	intronic	ENSG00000122025									.	rs2504228	4		HC
13	28596018	T	C	16-230	FLT3	PASS	1/1		3								intronic	intronic	intronic	ENSG00000122025									.	.	3		HC
13	28596081	G	A	16-230	FLT3	PASS	1/1		5	0.851438							intronic	intronic	intronic	ENSG00000122025									.	rs12872232	5		HC
13	28596147	T	C	16-230	FLT3	PASS	1/1		2								intronic	intronic	intronic	ENSG00000122025									.	.	2		HC
13	28596160	T	C	16-230	FLT3	PASS	1/1		2								intronic	intronic	intronic	ENSG00000122025									.	.	2		HC
13	28596414	T	C	16-230	FLT3	PASS	1/1		2								intronic	intronic	intronic	ENSG00000122025									.	.	2		HC
13	28596483	T	C	16-230	FLT3	PASS	1/1		2								intronic	intronic	intronic	ENSG00000122025									.	.	2		HC
13	28596527	T	C	16-230	FLT3	PASS	1/1		2								intronic	intronic	intronic	ENSG00000122025									.	.	2		HC
13	28601782	CCTTT	C	16-230	FLT3	PASS	1/1		2	0.458866							intronic	intronic	intronic	ENSG00000122025									.	rs66936596	2		HC
13	28602654	T	C	16-230	FLT3	PASS	1/1		2								intronic	intronic	intronic	ENSG00000122025									.	.	2		HC
13	28602668	T	C	16-230	FLT3	PASS	1/1		2								intronic	intronic	intronic	ENSG00000122025									.	.	2		HC
13	28602771	T	C	16-230	FLT3	PASS	1/1		2								intronic	intronic	intronic	ENSG00000122025									.	.	2		HC
13	28602787	C	T	16-230	FLT3	PASS	1/1		2	0.932308							intronic	intronic	intronic	ENSG00000122025									.	rs2491216	2		HC
13	28603057	T	C	16-230	FLT3	PASS	0/1		8								intronic	intronic	intronic	ENSG00000122025									.	.	62		HC
13	28603186	T	C	16-230	FLT3	PASS	0/1		5								intronic	intronic	intronic	ENSG00000122025									.	.	32		HC
13	28603192	T	C	16-230	FLT3	PASS	1/1		4								intronic	intronic	intronic	ENSG00000122025									.	.	4		HC
13	28603405	T	C	16-230	FLT3	PASS	1/1		2								intronic	intronic	intronic	ENSG00000122025									.	.	2		HC
13	28603466	T	C	16-230	FLT3	PASS	1/1		4								intronic	intronic	intronic	ENSG00000122025									.	.	4		HC
13	28603528	T	C	16-230	FLT3	PASS	1/1		2								intronic	intronic	intronic	ENSG00000122025									.	.	2		HC
13	28603530	T	C	16-230	FLT3	PASS	1/1		2								intronic	intronic	intronic	ENSG00000122025									.	.	2		HC
13	28604739	C	G	16-230	FLT3	PASS	1/1		2	0.767971							intronic	intronic	intronic	ENSG00000122025									.	rs2491220	2		HC
13	28609005	C	T	16-230	FLT3	PASS	1/1		2								intronic	intronic	intronic	ENSG00000122025									.	.	2		HC
13	28609825	A	G	16-230	FLT3	PASS	1/1		4	0.563099							intronic	intronic	intronic	ENSG00000122025									.	rs2491227	4		HC
13	28609846	A	T	16-230	FLT3	PASS	1/1		2	0.563099							intronic	intronic	intronic	ENSG00000122025									.	rs2491228	2		HC
13	28611018	T	G	16-230	FLT3	PASS	1/1		2								intronic	intronic	intronic	ENSG00000122025									.	.	2		HC
13	28613144	C	G	16-230	FLT3	PASS	1/1		2	0.709864							intronic	intronic	intronic	ENSG00000122025									.	rs2491239	2		HC
13	28613167	G	A	16-230	FLT3	PASS	1/1		2	0.709465							intronic	intronic	intronic	ENSG00000122025									.	rs2491240	2		HC
13	28613432	A	G	16-230	FLT3	PASS	1/1		6	0.801917							intronic	intronic	intronic	ENSG00000122025									.	rs7339100	6		HC
13	28614361	G	A	16-230	FLT3	PASS	1/1		2	0.780751							intronic	intronic	intronic	ENSG00000122025									.	rs9512995	2		HC
13	28615835	G	A	16-230	FLT3	PASS	1/1		4	0.481629							intronic	intronic	intronic	ENSG00000122025									.	rs7327579	4		HC
13	28618462	C	T	16-230	FLT3	PASS	1/1		2	0.665136							intronic	intronic	intronic	ENSG00000122025									.	rs9551428	2		HC
13	28620927	T	C	16-230	FLT3	PASS	1/1		4								intronic	intronic	intronic	ENSG00000122025									.	.	4		HC
13	28620928	T	C	16-230	FLT3	PASS	1/1		4								intronic	intronic	intronic	ENSG00000122025									.	.	4		HC
13	28621730	T	C	16-230	FLT3	PASS	0/1		5								intronic	intronic	intronic	ENSG00000122025									.	.	23		HC
13	28621737	T	C	16-230	FLT3	PASS	1/1		5								intronic	intronic	intronic	ENSG00000122025									.	.	5		HC
13	28621937	C	G	16-230	FLT3	PASS	1/1		2	0.0980431							intronic	intronic	intronic	ENSG00000122025									.	rs9513000	2		HC
13	28624294	G	A	16-230	FLT3	PASS	0/1		31	0.558706	ENSG00000122025..ENST00000241453..exon6..c.C680T..p.T227M:ENSG00000122025..ENST00000380982..exon6..c.C680T..p.T227M:ENSG00000122025..ENST00000380987..exon6..c.C680T..p.T227M:ENSG00000122025..ENST00000537084..exon6..c.C680T..p.T227M	FLT3..uc001urw.3..exon6..c.C680T..p.T227M:FLT3..uc010tdn.2..exon6..c.C680T..p.T227M	FLT3..NM_004119..exon6..c.C680T..p.T227M	nonsynonymous_SNV	nonsynonymous_SNV	nonsynonymous_SNV	exonic	exonic	exonic	ENSG00000122025		D	0.999	P	0.879	T	0.15		.	rs1933437	526		HC
13	28625941	C	T	16-230	FLT3	PASS	0/1		3								intronic	intronic	intronic	ENSG00000122025									.	.	12		HC
13	28627824	A	G	16-230	FLT3	PASS	1/1		2	0.198482							intronic	intronic	intronic	ENSG00000122025									.	rs4771208	2		HC
13	28628968	A	C	16-230	FLT3	PASS	1/1		2	0.991014							intronic	intronic	intronic	ENSG00000122025									.	rs9513010	2		HC
13	28630829	A	G	16-230	FLT3	PASS	1/1		3	0.207867							intronic	intronic	intronic	ENSG00000122025									.	rs9513013	3		HC
13	28630838	C	T	16-230	FLT3	PASS	1/1		4	0.995008							intronic	intronic	intronic	ENSG00000122025									.	rs2387348	4		HC
13	28635331	A	G	16-230	FLT3	PASS	1/1		4								intronic	intronic	intronic	ENSG00000122025									.	.	4		HC
13	28635332	A	G	16-230	FLT3	PASS	1/1		4								intronic	intronic	intronic	ENSG00000122025									.	.	4		HC
13	28636084	G	A	16-230	FLT3	PASS	1/1		36	0.958067	ENSG00000122025..ENST00000241453..exon3..c.C288T..p.D96D:ENSG00000122025..ENST00000380982..exon3..c.C288T..p.D96D:ENSG00000122025..ENST00000380987..exon3..c.C288T..p.D96D:ENSG00000122025..ENST00000537084..exon3..c.C288T..p.D96D	FLT3..uc001urw.3..exon3..c.C288T..p.D96D:FLT3..uc010tdn.2..exon3..c.C288T..p.D96D	FLT3..NM_004119..exon3..c.C288T..p.D96D	synonymous_SNV	synonymous_SNV	synonymous_SNV	exonic	exonic	exonic	ENSG00000122025									.	rs7338903	36		HC
13	28645757	A	G	16-230	FLT3	PASS	1/1		2	0.386981							intronic	intronic	intronic	ENSG00000122025									.	rs12428172	2		HC
13	28648813	T	C	16-230	FLT3	PASS	1/1		2								intronic	intronic	intronic	ENSG00000122025									.	.	2		HC
13	28649209	A	T	16-230	FLT3	PASS	1/1		4	0.96865							intronic	intronic	intronic	ENSG00000122025									.	rs7322165	4		HC
13	28649266	C	A	16-230	FLT3	PASS	1/1		2	0.120208							intronic	intronic	intronic	ENSG00000122025									.	rs9513034	2		HC
13	28650000	T	C	16-230	FLT3	PASS	1/1		2								intronic	intronic	intronic	ENSG00000122025									.	.	2		HC
13	28650070	T	C	16-230	FLT3	PASS	0/1		4								intronic	intronic	intronic	ENSG00000122025									.	.	22		HC
13	28651166	AAG	A	16-230	FLT3	PASS	1/1		4								intronic	intronic	intronic	ENSG00000122025									.	rs34403610	4		HC
13	28651546	C	A	16-230	FLT3	PASS	1/1		4	0.96865							intronic	intronic	intronic	ENSG00000122025									.	rs2095742	4		HC
13	28654386	T	G	16-230	FLT3	PASS	1/1		2	0.866214							intronic	intronic	intronic	ENSG00000122025									.	rs9507993	2		HC
13	28654401	T	C	16-230	FLT3	PASS	1/1		4								intronic	intronic	intronic	ENSG00000122025									.	.	4		HC
13	28654600	A	G	16-230	FLT3	PASS	1/1		2	0.555312							intronic	intronic	intronic	ENSG00000122025									.	rs7321051	2		HC
13	28660763	G	A	16-230	FLT3	PASS	1/1		4								intronic	intronic	intronic	ENSG00000122025									.	.	4		HC
13	28660793	G	T	16-230	FLT3	PASS	0/1		7								intronic	intronic	intronic	ENSG00000122025									.	.	52		HC
13	28662379	T	C	16-230	FLT3	PASS	1/1		2	0.864018							intronic	intronic	intronic	ENSG00000122025									.	rs4771219	2		HC
13	28664235	C	T	16-230	FLT3	PASS	1/1		2	0.63099							intronic	intronic	intronic	ENSG00000122025									.	rs7327222	2		HC
13	28665187	C	T	16-230	FLT3	PASS	1/1		2	0.365016							intronic	intronic	intronic	ENSG00000122025									.	rs7333646	2		HC
13	28670711	T	C	16-230	FLT3	PASS	0/1		12								intronic	intronic	intronic	ENSG00000122025									.	.	66		HC
13	28670712	T	C	16-230	FLT3	PASS	0/1		12								intronic	intronic	intronic	ENSG00000122025									.	.	210		HC
13	28670753	T	C	16-230	FLT3	PASS	0/1		19								intronic	intronic	intronic	ENSG00000122025									.	.	154		HC
13	28670767	T	C	16-230	FLT3	PASS	0/1		17								intronic	intronic	intronic	ENSG00000122025									.	.	134		HC
13	28673073	A	G	16-230	FLT3	PASS	0/1		6								intronic	intronic	intronic	ENSG00000122025									.	.	42		HC
13	28673076	G	T	16-230	FLT3	PASS	0/1		6								intronic	intronic	intronic	ENSG00000122025									.	.	42		HC
13	28597447	ATC	A	SISJ0218	FLT3	PASS	0/1	55.56	19	0.101637							intronic	intronic	intronic	ENSG00000122025									.	rs35829721	10	8	varscan
13	28597447	ATC	A	SISJ0218	FLT3	PASS	0/1	68.75	32	0.101637							intronic	intronic	intronic	ENSG00000122025									.	rs35829721	22	10	varscan
13	28602226	AAG	A	SISJ0218	FLT3	PASS	0/1	70.97	31	0.767173							intronic	intronic	intronic	ENSG00000122025									.	rs60462219	22	9	varscan
13	28602226	AAG	A	SISJ0218	FLT3	PASS	1/1	93.1	58	0.767173							intronic	intronic	intronic	ENSG00000122025									.	rs60462219	54	4	varscan
13	28623938	G	GA	SISJ0218	FLT3	PASS	0/1	45.57	79	0.106629							intronic	intronic	intronic	ENSG00000122025									.	rs67491524	36	43	varscan
13	28623938	G	GA	SISJ0218	FLT3	PASS	0/1	42.08	186	0.106629							intronic	intronic	intronic	ENSG00000122025									.	rs67491524	77	106	varscan
13	28635909	CA	C	SISJ0218	FLT3	PASS	0/1	5.71	35								intronic	intronic	intronic	ENSG00000122025									.	.	2	33	varscan
13	28635909	CA	C	SISJ0218	FLT3	PASS	0/1	3.95	77								intronic	intronic	intronic	ENSG00000122025									.	.	3	73	varscan
13	28647489	GA	G	SISJ0218	FLT3	PASS	0/1	86.21	37	0.675519							intronic	intronic	intronic	ENSG00000122025									.	.	25	4	varscan
13	28647489	GA	G	SISJ0218	FLT3	PASS	0/1	75	69	0.675519							intronic	intronic	intronic	ENSG00000122025									.	.	48	16	varscan
13	28589267	C	T	SISJ0218	FLT3	PASS	0/1	50	20	0.392173							intronic	intronic	intronic	ENSG00000122025									.	rs4073630	10	10	varscan
13	28589267	C	T	SISJ0218	FLT3	PASS	0/1	68.57	35	0.392173							intronic	intronic	intronic	ENSG00000122025									.	rs4073630	24	11	varscan
13	28589522	G	A	SISJ0218	FLT3	PASS	0/0	0	29								intronic	intronic	intronic	ENSG00000122025									.	.	0	29	varscan
13	28589522	G	A	SISJ0218	FLT3	PASS	0/1	2.94	70								intronic	intronic	intronic	ENSG00000122025									.	.	2	66	varscan
13	28589642	T	G	SISJ0218	FLT3	PASS	0/0	0	18								intronic	intronic	intronic	ENSG00000122025									.	.	0	17	varscan
13	28589642	T	G	SISJ0218	FLT3	PASS	0/1	6.06	33								intronic	intronic	intronic	ENSG00000122025									.	.	2	31	varscan
13	28589644	T	G	SISJ0218	FLT3	PASS	0/0	0	19								intronic	intronic	intronic	ENSG00000122025									.	.	0	17	varscan
13	28589644	T	G	SISJ0218	FLT3	PASS	0/1	7.14	31								intronic	intronic	intronic	ENSG00000122025									.	.	2	26	varscan
13	28589662	C	G	SISJ0218	FLT3	PASS	1/1	100	21	0.851238							intronic	intronic	intronic	ENSG00000122025									.	rs4497507	20	0	varscan
13	28589662	C	G	SISJ0218	FLT3	PASS	1/1	100	47	0.851238							intronic	intronic	intronic	ENSG00000122025									.	rs4497507	43	0	varscan
13	28598959	T	C	SISJ0218	FLT3	PASS	0/0	0	43								intronic	intronic	intronic	ENSG00000122025									.	.	0	42	varscan
13	28598959	T	C	SISJ0218	FLT3	PASS	0/1	2.47	81								intronic	intronic	intronic	ENSG00000122025									.	.	2	79	varscan
13	28601621	C	T	SISJ0218	FLT3	PASS	0/1	64.29	14	0.101438							intronic	intronic	intronic	ENSG00000122025									.	rs9512985	9	5	varscan
13	28601621	C	T	SISJ0218	FLT3	PASS	0/1	44.19	43	0.101438							intronic	intronic	intronic	ENSG00000122025									.	rs9512985	19	24	varscan
13	28602340	G	T	SISJ0218	FLT3	PASS	0/0	0	86		ENSG00000122025..ENST00000241453..exon16..c.C2028A..p.N676K:ENSG00000122025..ENST00000380982..exon16..c.C2028A..p.N676K:ENSG00000122025..ENST00000380987..exon16..c.C2028A..p.N676K:ENSG00000122025..ENST00000537084..exon16..c.C2028A..p.N676K	FLT3..uc001urw.3..exon16..c.C2028A..p.N676K:FLT3..uc010tdn.2..exon16..c.C2028A..p.N676K	FLT3..NM_004119..exon16..c.C2028A..p.N676K	nonsynonymous_SNV	nonsynonymous_SNV	nonsynonymous_SNV	exonic	exonic	exonic	ENSG00000122025		D	1	D	0.999	D	0		IDx3dCOSM303886x3bOCCURENCEx3d2(haematopoietic_and_lymphoid_tissue)	.	0	86	varscan
13	28602340	G	T	SISJ0218	FLT3	PASS	0/1	16.27	169		ENSG00000122025..ENST00000241453..exon16..c.C2028A..p.N676K:ENSG00000122025..ENST00000380982..exon16..c.C2028A..p.N676K:ENSG00000122025..ENST00000380987..exon16..c.C2028A..p.N676K:ENSG00000122025..ENST00000537084..exon16..c.C2028A..p.N676K	FLT3..uc001urw.3..exon16..c.C2028A..p.N676K:FLT3..uc010tdn.2..exon16..c.C2028A..p.N676K	FLT3..NM_004119..exon16..c.C2028A..p.N676K	nonsynonymous_SNV	nonsynonymous_SNV	nonsynonymous_SNV	exonic	exonic	exonic	ENSG00000122025		D	1	D	0.999	D	0		IDx3dCOSM303886x3bOCCURENCEx3d2(haematopoietic_and_lymphoid_tissue)	.	27	139	varscan
13	28607916	T	A	SISJ0218	FLT3	PASS	1/1	100	9	0.570687							intronic	intronic	intronic	ENSG00000122025									.	rs2491222	9	0	varscan
13	28607916	T	A	SISJ0218	FLT3	PASS	1/1	100	29	0.570687							intronic	intronic	intronic	ENSG00000122025									.	rs2491222	29	0	varscan
13	28607989	T	G	SISJ0218	FLT3	PASS	1/1	100	39	0.578674							intronic	intronic	intronic	ENSG00000122025									.	rs2491223	38	0	varscan
13	28607989	T	G	SISJ0218	FLT3	PASS	1/1	100	83	0.578674							intronic	intronic	intronic	ENSG00000122025									.	rs2491223	81	0	varscan
13	28609825	A	G	SISJ0218	FLT3	PASS	1/1	100	28	0.563099							intronic	intronic	intronic	ENSG00000122025									.	rs2491227	27	0	varscan
13	28609825	A	G	SISJ0218	FLT3	PASS	1/1	100	98	0.563099							intronic	intronic	intronic	ENSG00000122025									.	rs2491227	96	0	varscan
13	28609846	A	T	SISJ0218	FLT3	PASS	1/1	100	18	0.563099							intronic	intronic	intronic	ENSG00000122025									.	rs2491228	18	0	varscan
13	28609846	A	T	SISJ0218	FLT3	PASS	1/1	100	68	0.563099							intronic	intronic	intronic	ENSG00000122025									.	rs2491228	67	0	varscan
13	28609991	T	C	SISJ0218	FLT3	PASS	1/1	100	35	0.563099							intronic	intronic	intronic	ENSG00000122025									.	rs2491229	34	0	varscan
13	28609991	T	C	SISJ0218	FLT3	PASS	1/1	100	79	0.563099							intronic	intronic	intronic	ENSG00000122025									.	rs2491229	78	0	varscan
13	28609997	T	C	SISJ0218	FLT3	PASS	1/1	100	45	0.563099							intronic	intronic	intronic	ENSG00000122025									.	rs2491230	45	0	varscan
13	28609997	T	C	SISJ0218	FLT3	PASS	1/1	100	84	0.563099							intronic	intronic	intronic	ENSG00000122025									.	rs2491230	83	0	varscan
13	28610183	A	G	SISJ0218	FLT3	PASS	1/1	100	80	0.563299							intronic	intronic	intronic	ENSG00000122025									.	rs2491231	79	0	varscan
13	28610183	A	G	SISJ0218	FLT3	PASS	1/1	100	172	0.563299							intronic	intronic	intronic	ENSG00000122025									.	rs2491231	168	0	varscan
13	28622356	G	A	SISJ0218	FLT3	PASS	0/1	31.58	38	0.837061							intronic	intronic	intronic	ENSG00000122025									.	rs2153000	12	26	varscan
13	28622356	G	A	SISJ0218	FLT3	PASS	0/1	49.25	67	0.837061							intronic	intronic	intronic	ENSG00000122025									.	rs2153000	33	34	varscan
13	28623699	G	T	SISJ0218	FLT3	PASS	0/1	52.38	63	0.107827							intronic	intronic	intronic	ENSG00000122025									.	rs9507985	33	30	varscan
13	28623699	G	T	SISJ0218	FLT3	PASS	0/1	50.89	114	0.107827							intronic	intronic	intronic	ENSG00000122025									.	rs9507985	57	55	varscan
13	28623759	C	T	SISJ0218	FLT3	PASS	0/1	45.24	126	0.102436							intronic	intronic	intronic	ENSG00000122025									.	rs9513004	57	69	varscan
13	28623759	C	T	SISJ0218	FLT3	PASS	0/1	46.05	228	0.102436							intronic	intronic	intronic	ENSG00000122025									.	rs9513004	105	123	varscan
13	28624294	G	A	SISJ0218	FLT3	PASS	0/1	39.33	150	0.558706	ENSG00000122025..ENST00000241453..exon6..c.C680T..p.T227M:ENSG00000122025..ENST00000380982..exon6..c.C680T..p.T227M:ENSG00000122025..ENST00000380987..exon6..c.C680T..p.T227M:ENSG00000122025..ENST00000537084..exon6..c.C680T..p.T227M	FLT3..uc001urw.3..exon6..c.C680T..p.T227M:FLT3..uc010tdn.2..exon6..c.C680T..p.T227M	FLT3..NM_004119..exon6..c.C680T..p.T227M	nonsynonymous_SNV	nonsynonymous_SNV	nonsynonymous_SNV	exonic	exonic	exonic	ENSG00000122025		D	0.999	P	0.879	T	0.15		.	rs1933437	59	91	varscan
13	28624294	G	A	SISJ0218	FLT3	PASS	0/1	45.72	374	0.558706	ENSG00000122025..ENST00000241453..exon6..c.C680T..p.T227M:ENSG00000122025..ENST00000380982..exon6..c.C680T..p.T227M:ENSG00000122025..ENST00000380987..exon6..c.C680T..p.T227M:ENSG00000122025..ENST00000537084..exon6..c.C680T..p.T227M	FLT3..uc001urw.3..exon6..c.C680T..p.T227M:FLT3..uc010tdn.2..exon6..c.C680T..p.T227M	FLT3..NM_004119..exon6..c.C680T..p.T227M	nonsynonymous_SNV	nonsynonymous_SNV	nonsynonymous_SNV	exonic	exonic	exonic	ENSG00000122025		D	0.999	P	0.879	T	0.15		.	rs1933437	171	203	varscan
13	28626807	G	T	SISJ0218	FLT3	PASS	0/0	0	34		ENSG00000122025..ENST00000241453..exon5..c.C489A..p.T163T:ENSG00000122025..ENST00000380982..exon5..c.C489A..p.T163T:ENSG00000122025..ENST00000380987..exon5..c.C489A..p.T163T:ENSG00000122025..ENST00000537084..exon5..c.C489A..p.T163T	FLT3..uc001urw.3..exon5..c.C489A..p.T163T:FLT3..uc010tdn.2..exon5..c.C489A..p.T163T	FLT3..NM_004119..exon5..c.C489A..p.T163T	synonymous_SNV	synonymous_SNV	synonymous_SNV	exonic	exonic	exonic	ENSG00000122025									.	.	0	32	varscan
13	28626807	G	T	SISJ0218	FLT3	PASS	0/1	2.17	92		ENSG00000122025..ENST00000241453..exon5..c.C489A..p.T163T:ENSG00000122025..ENST00000380982..exon5..c.C489A..p.T163T:ENSG00000122025..ENST00000380987..exon5..c.C489A..p.T163T:ENSG00000122025..ENST00000537084..exon5..c.C489A..p.T163T	FLT3..uc001urw.3..exon5..c.C489A..p.T163T:FLT3..uc010tdn.2..exon5..c.C489A..p.T163T	FLT3..NM_004119..exon5..c.C489A..p.T163T	synonymous_SNV	synonymous_SNV	synonymous_SNV	exonic	exonic	exonic	ENSG00000122025									.	.	2	90	varscan
13	28636084	G	A	SISJ0218	FLT3	PASS	1/1	100	253	0.958067	ENSG00000122025..ENST00000241453..exon3..c.C288T..p.D96D:ENSG00000122025..ENST00000380982..exon3..c.C288T..p.D96D:ENSG00000122025..ENST00000380987..exon3..c.C288T..p.D96D:ENSG00000122025..ENST00000537084..exon3..c.C288T..p.D96D	FLT3..uc001urw.3..exon3..c.C288T..p.D96D:FLT3..uc010tdn.2..exon3..c.C288T..p.D96D	FLT3..NM_004119..exon3..c.C288T..p.D96D	synonymous_SNV	synonymous_SNV	synonymous_SNV	exonic	exonic	exonic	ENSG00000122025									.	rs7338903	253	0	varscan
13	28636084	G	A	SISJ0218	FLT3	PASS	1/1	100	498	0.958067	ENSG00000122025..ENST00000241453..exon3..c.C288T..p.D96D:ENSG00000122025..ENST00000380982..exon3..c.C288T..p.D96D:ENSG00000122025..ENST00000380987..exon3..c.C288T..p.D96D:ENSG00000122025..ENST00000537084..exon3..c.C288T..p.D96D	FLT3..uc001urw.3..exon3..c.C288T..p.D96D:FLT3..uc010tdn.2..exon3..c.C288T..p.D96D	FLT3..NM_004119..exon3..c.C288T..p.D96D	synonymous_SNV	synonymous_SNV	synonymous_SNV	exonic	exonic	exonic	ENSG00000122025									.	rs7338903	498	0	varscan
13	28636312	C	T	SISJ0218	FLT3	PASS	0/1	43.62	149	0.105831							intronic	intronic	intronic	ENSG00000122025									.	rs1319107	65	84	varscan
13	28636312	C	T	SISJ0218	FLT3	PASS	0/1	46.46	226	0.105831							intronic	intronic	intronic	ENSG00000122025									.	rs1319107	105	121	varscan
13	28636354	C	T	SISJ0218	FLT3	PASS	0/1	44.57	92	0.105631							intronic	intronic	intronic	ENSG00000122025									.	rs1319106	41	51	varscan
13	28636354	C	T	SISJ0218	FLT3	PASS	0/1	51.16	129	0.105631							intronic	intronic	intronic	ENSG00000122025									.	rs1319106	66	63	varscan
13	28636446	G	A	SISJ0218	FLT3	PASS	1/1	100	13	0.958067							intronic	intronic	intronic	ENSG00000122025									.	rs2387349	13	0	varscan
13	28636446	G	A	SISJ0218	FLT3	PASS	1/1	100	18	0.958067							intronic	intronic	intronic	ENSG00000122025									.	rs2387349	17	0	varscan
13	28644510	C	A	SISJ0218	FLT3	PASS	1/1	100	12	0.994209							intronic	intronic	intronic	ENSG00000122025									.	rs2387350	12	0	varscan
13	28644510	C	A	SISJ0218	FLT3	PASS	1/1	100	24	0.994209							intronic	intronic	intronic	ENSG00000122025									.	rs2387350	24	0	varscan
13	28674593	G	T	SISJ0218	FLT3	PASS	0/0	0	28								intronic	intronic	intronic	ENSG00000122025									.	.	0	28	varscan
13	28674593	G	T	SISJ0218	FLT3	PASS	0/1	4.17	48								intronic	intronic	intronic	ENSG00000122025									.	.	2	46	varscan
13	28597447	ATC	A	SIGN0038	FLT3	PASS	0/1	35.71	14	0.101637							intronic	intronic	intronic	ENSG00000122025								.	.	rs35829721	5	9	varscan
13	28597447	ATC	A	SIGN0038	FLT3	PASS	0/1	53.66	41	0.101637							intronic	intronic	intronic	ENSG00000122025								.	.	rs35829721	22	19	varscan
13	28602226	AAG	A	SIGN0038	FLT3	PASS	1/1	90.24	41	0.767173							intronic	intronic	intronic	ENSG00000122025								.	.	rs60462219	37	4	varscan
13	28602226	AAG	A	SIGN0038	FLT3	PASS	0/1	75.34	74	0.767173							intronic	intronic	intronic	ENSG00000122025								.	.	rs60462219	55	18	varscan
13	28623938	G	GA	SIGN0038	FLT3	PASS	0/1	29.41	34	0.106629							intronic	intronic	intronic	ENSG00000122025								.	.	rs67491524	10	24	varscan
13	28623938	G	GA	SIGN0038	FLT3	PASS	0/1	37.5	102	0.106629							intronic	intronic	intronic	ENSG00000122025								.	.	rs67491524	36	60	varscan
13	28635909	CA	C	SIGN0038	FLT3	PASS	0/0	0	15								intronic	intronic	intronic	ENSG00000122025								.	.	.	0	15	varscan
13	28635909	CA	C	SIGN0038	FLT3	PASS	0/1	11.76	18								intronic	intronic	intronic	ENSG00000122025								.	.	.	2	15	varscan
13	28647489	GA	G	SIGN0038	FLT3	PASS	0/1	67.86	33	0.675519							intronic	intronic	intronic	ENSG00000122025								.	.	.	19	9	varscan
13	28647489	GA	G	SIGN0038	FLT3	PASS	0/1	53.06	55	0.675519							intronic	intronic	intronic	ENSG00000122025								.	.	.	26	23	varscan
13	28588444	C	A	SIGN0038	FLT3	PASS	0/0	0	33								intronic	intronic	intronic	ENSG00000122025								.	.	.	0	33	varscan
13	28588444	C	A	SIGN0038	FLT3	PASS	0/1	3.45	58								intronic	intronic	intronic	ENSG00000122025								.	.	.	2	56	varscan
13	28589267	C	T	SIGN0038	FLT3	PASS	0/1	52.38	42	0.392173							intronic	intronic	intronic	ENSG00000122025								.	.	rs4073630	22	20	varscan
13	28589267	C	T	SIGN0038	FLT3	PASS	0/1	54.29	70	0.392173							intronic	intronic	intronic	ENSG00000122025								.	.	rs4073630	38	32	varscan
13	28589657	T	G	SIGN0038	FLT3	PASS	0/0	0	56								intronic	intronic	intronic	ENSG00000122025								.	.	.	0	51	varscan
13	28589657	T	G	SIGN0038	FLT3	PASS	0/1	3.19	100								intronic	intronic	intronic	ENSG00000122025								.	.	.	3	91	varscan
13	28589662	C	G	SIGN0038	FLT3	PASS	1/1	100	50	0.851238							intronic	intronic	intronic	ENSG00000122025								.	.	rs4497507	47	0	varscan
13	28589662	C	G	SIGN0038	FLT3	PASS	1/1	100	101	0.851238							intronic	intronic	intronic	ENSG00000122025								.	.	rs4497507	80	0	varscan
13	28607916	T	A	SIGN0038	FLT3	PASS	1/1	100	28	0.570687							intronic	intronic	intronic	ENSG00000122025								.	.	rs2491222	28	0	varscan
13	28607916	T	A	SIGN0038	FLT3	PASS	1/1	100	32	0.570687							intronic	intronic	intronic	ENSG00000122025								.	.	rs2491222	32	0	varscan
13	28607989	T	G	SIGN0038	FLT3	PASS	1/1	97.67	43	0.578674							intronic	intronic	intronic	ENSG00000122025								.	.	rs2491223	42	1	varscan
13	28607989	T	G	SIGN0038	FLT3	PASS	1/1	100	83	0.578674							intronic	intronic	intronic	ENSG00000122025								.	.	rs2491223	79	0	varscan
13	28609825	A	G	SIGN0038	FLT3	PASS	1/1	99.21	127	0.563099							intronic	intronic	intronic	ENSG00000122025								.	.	rs2491227	126	1	varscan
13	28609825	A	G	SIGN0038	FLT3	PASS	1/1	100	255	0.563099							intronic	intronic	intronic	ENSG00000122025								.	.	rs2491227	252	0	varscan
13	28609846	A	T	SIGN0038	FLT3	PASS	1/1	98.94	95	0.563099							intronic	intronic	intronic	ENSG00000122025								.	.	rs2491228	93	1	varscan
13	28609846	A	T	SIGN0038	FLT3	PASS	1/1	100	200	0.563099							intronic	intronic	intronic	ENSG00000122025								.	.	rs2491228	197	0	varscan
13	28609991	T	C	SIGN0038	FLT3	PASS	1/1	100	17	0.563099							intronic	intronic	intronic	ENSG00000122025								.	.	rs2491229	17	0	varscan
13	28609991	T	C	SIGN0038	FLT3	PASS	1/1	100	48	0.563099							intronic	intronic	intronic	ENSG00000122025								.	.	rs2491229	47	0	varscan
13	28609997	T	C	SIGN0038	FLT3	PASS	1/1	100	19	0.563099							intronic	intronic	intronic	ENSG00000122025								.	.	rs2491230	19	0	varscan
13	28609997	T	C	SIGN0038	FLT3	PASS	1/1	100	45	0.563099							intronic	intronic	intronic	ENSG00000122025								.	.	rs2491230	44	0	varscan
13	28610183	A	G	SIGN0038	FLT3	PASS	1/1	100	33	0.563299							intronic	intronic	intronic	ENSG00000122025								.	.	rs2491231	33	0	varscan
13	28610183	A	G	SIGN0038	FLT3	PASS	1/1	100	73	0.563299							intronic	intronic	intronic	ENSG00000122025								.	.	rs2491231	71	0	varscan
13	28622356	G	A	SIGN0038	FLT3	PASS	0/1	46.99	83	0.837061							intronic	intronic	intronic	ENSG00000122025								.	.	rs2153000	39	44	varscan
13	28622356	G	A	SIGN0038	FLT3	PASS	0/1	54.03	125	0.837061							intronic	intronic	intronic	ENSG00000122025								.	.	rs2153000	67	57	varscan
13	28623699	G	T	SIGN0038	FLT3	PASS	0/1	46.75	78	0.107827							intronic	intronic	intronic	ENSG00000122025								.	.	rs9507985	36	41	varscan
13	28623699	G	T	SIGN0038	FLT3	PASS	0/1	48.28	125	0.107827							intronic	intronic	intronic	ENSG00000122025								.	.	rs9507985	56	60	varscan
13	28623759	C	T	SIGN0038	FLT3	PASS	0/1	51.89	106	0.102436							intronic	intronic	intronic	ENSG00000122025								.	.	rs9513004	55	51	varscan
13	28623759	C	T	SIGN0038	FLT3	PASS	0/1	50.83	183	0.102436							intronic	intronic	intronic	ENSG00000122025								.	.	rs9513004	92	89	varscan
13	28624294	G	A	SIGN0038	FLT3	PASS	0/1	41.94	93	0.558706	ENSG00000122025..ENST00000241453..exon6..c.C680T..p.T227M:ENSG00000122025..ENST00000380982..exon6..c.C680T..p.T227M:ENSG00000122025..ENST00000380987..exon6..c.C680T..p.T227M:ENSG00000122025..ENST00000537084..exon6..c.C680T..p.T227M	FLT3..uc001urw.3..exon6..c.C680T..p.T227M:FLT3..uc010tdn.2..exon6..c.C680T..p.T227M	FLT3..NM_004119..exon6..c.C680T..p.T227M	nonsynonymous_SNV	nonsynonymous_SNV	nonsynonymous_SNV	exonic	exonic	exonic	ENSG00000122025		D	0.999	P	0.879	T	0.15	CLINSIGx3duntestedx3bCLNDBNx3dnot_specifiedx3bCLNREVSTATx3dnotx3bCLNACCx3dRCV000121129.1x3bCLNDSDBx3dMedGenx3bCLNDSDBIDx3dCN169374	.	rs1933437	39	54	varscan
13	28624294	G	A	SIGN0038	FLT3	PASS	0/1	46.33	178	0.558706	ENSG00000122025..ENST00000241453..exon6..c.C680T..p.T227M:ENSG00000122025..ENST00000380982..exon6..c.C680T..p.T227M:ENSG00000122025..ENST00000380987..exon6..c.C680T..p.T227M:ENSG00000122025..ENST00000537084..exon6..c.C680T..p.T227M	FLT3..uc001urw.3..exon6..c.C680T..p.T227M:FLT3..uc010tdn.2..exon6..c.C680T..p.T227M	FLT3..NM_004119..exon6..c.C680T..p.T227M	nonsynonymous_SNV	nonsynonymous_SNV	nonsynonymous_SNV	exonic	exonic	exonic	ENSG00000122025		D	0.999	P	0.879	T	0.15	CLINSIGx3duntestedx3bCLNDBNx3dnot_specifiedx3bCLNREVSTATx3dnotx3bCLNACCx3dRCV000121129.1x3bCLNDSDBx3dMedGenx3bCLNDSDBIDx3dCN169374	.	rs1933437	82	95	varscan
13	28626540	G	T	SIGN0038	FLT3	PASS	0/0	0	35								intronic	intronic	intronic	ENSG00000122025								.	.	.	0	34	varscan
13	28626540	G	T	SIGN0038	FLT3	PASS	0/1	4.41	70								intronic	intronic	intronic	ENSG00000122025								.	.	.	3	65	varscan
13	28636084	G	A	SIGN0038	FLT3	PASS	1/1	100	71	0.958067	ENSG00000122025..ENST00000241453..exon3..c.C288T..p.D96D:ENSG00000122025..ENST00000380982..exon3..c.C288T..p.D96D:ENSG00000122025..ENST00000380987..exon3..c.C288T..p.D96D:ENSG00000122025..ENST00000537084..exon3..c.C288T..p.D96D	FLT3..uc001urw.3..exon3..c.C288T..p.D96D:FLT3..uc010tdn.2..exon3..c.C288T..p.D96D	FLT3..NM_004119..exon3..c.C288T..p.D96D	synonymous_SNV	synonymous_SNV	synonymous_SNV	exonic	exonic	exonic	ENSG00000122025								.	.	rs7338903	71	0	varscan
13	28636084	G	A	SIGN0038	FLT3	PASS	1/1	100	146	0.958067	ENSG00000122025..ENST00000241453..exon3..c.C288T..p.D96D:ENSG00000122025..ENST00000380982..exon3..c.C288T..p.D96D:ENSG00000122025..ENST00000380987..exon3..c.C288T..p.D96D:ENSG00000122025..ENST00000537084..exon3..c.C288T..p.D96D	FLT3..uc001urw.3..exon3..c.C288T..p.D96D:FLT3..uc010tdn.2..exon3..c.C288T..p.D96D	FLT3..NM_004119..exon3..c.C288T..p.D96D	synonymous_SNV	synonymous_SNV	synonymous_SNV	exonic	exonic	exonic	ENSG00000122025								.	.	rs7338903	145	0	varscan
13	28636312	C	T	SIGN0038	FLT3	PASS	0/1	46.15	26	0.105831							intronic	intronic	intronic	ENSG00000122025								.	.	rs1319107	12	14	varscan
13	28636312	C	T	SIGN0038	FLT3	PASS	0/1	52.54	60	0.105831							intronic	intronic	intronic	ENSG00000122025								.	.	rs1319107	31	28	varscan
13	28636354	C	T	SIGN0038	FLT3	PASS	0/1	43.75	17	0.105631							intronic	intronic	intronic	ENSG00000122025								.	.	rs1319106	7	9	varscan
13	28636354	C	T	SIGN0038	FLT3	PASS	0/1	52.27	44	0.105631							intronic	intronic	intronic	ENSG00000122025								.	.	rs1319106	23	21	varscan
13	28644510	C	A	SIGN0038	FLT3	PASS	1/1	100	26	0.994209							intronic	intronic	intronic	ENSG00000122025								.	.	rs2387350	26	0	varscan
13	28644510	C	A	SIGN0038	FLT3	PASS	1/1	100	29	0.994209							intronic	intronic	intronic	ENSG00000122025								.	.	rs2387350	29	0	varscan
13	28647741	T	A	SIGN0038	FLT3	PASS	1/1	100	8	0.673522							intronic	intronic	intronic	ENSG00000122025								.	.	rs11149513	8	0	varscan
13	28647741	T	A	SIGN0038	FLT3	PASS	1/1	100	14	0.673522							intronic	intronic	intronic	ENSG00000122025								.	.	rs11149513	14	0	varscan
13	28674628	T	C	SIGN0038	FLT3	PASS	0/1	42.11	19	0.373602	ENSG00000122025..ENST00000241453..exon1..c.A20G..p.D7G:ENSG00000122025..ENST00000380982..exon1..c.A20G..p.D7G:ENSG00000122025..ENST00000380987..exon1..c.A20G..p.D7G:ENSG00000122025..ENST00000537084..exon1..c.A20G..p.D7G	FLT3..uc001urw.3..exon1..c.A20G..p.D7G:FLT3..uc010tdn.2..exon1..c.A20G..p.D7G	FLT3..NM_004119..exon1..c.A20G..p.D7G	nonsynonymous_SNV	nonsynonymous_SNV	nonsynonymous_SNV	exonic	exonic	exonic	ENSG00000122025		B	0	B	0	T	0.69	.	IDx3dCOSM4147677x3bOCCURENCEx3d1(thyroid)	rs12872889	8	11	varscan
13	28674628	T	C	SIGN0038	FLT3	PASS	0/1	35.71	28	0.373602	ENSG00000122025..ENST00000241453..exon1..c.A20G..p.D7G:ENSG00000122025..ENST00000380982..exon1..c.A20G..p.D7G:ENSG00000122025..ENST00000380987..exon1..c.A20G..p.D7G:ENSG00000122025..ENST00000537084..exon1..c.A20G..p.D7G	FLT3..uc001urw.3..exon1..c.A20G..p.D7G:FLT3..uc010tdn.2..exon1..c.A20G..p.D7G	FLT3..NM_004119..exon1..c.A20G..p.D7G	nonsynonymous_SNV	nonsynonymous_SNV	nonsynonymous_SNV	exonic	exonic	exonic	ENSG00000122025		B	0	B	0	T	0.69	.	IDx3dCOSM4147677x3bOCCURENCEx3d1(thyroid)	rs12872889	10	18	varscan
13	28602226	AAGAG	A	SIGN0039	FLT3	PASS	0/1	53.66	54	0.163538							intronic	intronic	intronic	ENSG00000122025								.	.	rs201497852	22	19	varscan
13	28602226	AAGAG	A	SIGN0039	FLT3	PASS	0/1	66.22	114	0.163538							intronic	intronic	intronic	ENSG00000122025								.	.	rs201497852	49	25	varscan
13	28611215	GT	G	SIGN0039	FLT3	PASS	1/1	77.78	9	0.180711							intronic	intronic	intronic	ENSG00000122025								.	.	rs59947907	7	2	varscan
13	28611215	GT	G	SIGN0039	FLT3	PASS	0/1	56.52	23	0.180711							intronic	intronic	intronic	ENSG00000122025								.	.	rs59947907	13	10	varscan
13	28647489	GAAAA/A	G	SIGN0039	FLT3	PASS	0/1	33.33	21								intronic	intronic	intronic	ENSG00000122025								.	.	.	5	10	varscan
13	28647489	GAAAA/A	G	SIGN0039	FLT3	PASS	0/1	42.86	67								intronic	intronic	intronic	ENSG00000122025								.	.	.	18	24	varscan
13	28589267	C	T	SIGN0039	FLT3	PASS	0/1	48.57	35	0.392173							intronic	intronic	intronic	ENSG00000122025								.	.	rs4073630	17	18	varscan
13	28589267	C	T	SIGN0039	FLT3	PASS	0/1	38.89	91	0.392173							intronic	intronic	intronic	ENSG00000122025								.	.	rs4073630	35	55	varscan
13	28589495	C	G	SIGN0039	FLT3	PASS	0/1	55.77	52	0.227835							intronic	intronic	intronic	ENSG00000122025								.	.	rs9579142	29	23	varscan
13	28589495	C	G	SIGN0039	FLT3	PASS	0/1	47.46	119	0.227835							intronic	intronic	intronic	ENSG00000122025								.	.	rs9579142	56	62	varscan
13	28589509	C	T	SIGN0039	FLT3	PASS	0/1	59.57	48	0.21845							intronic	intronic	intronic	ENSG00000122025								.	.	rs9579143	28	19	varscan
13	28589509	C	T	SIGN0039	FLT3	PASS	0/1	49.09	111	0.21845							intronic	intronic	intronic	ENSG00000122025								.	.	rs9579143	54	56	varscan
13	28589662	C	G	SIGN0039	FLT3	PASS	1/1	100	78	0.851238							intronic	intronic	intronic	ENSG00000122025								.	.	rs4497507	78	0	varscan
13	28589662	C	G	SIGN0039	FLT3	PASS	1/1	100	156	0.851238							intronic	intronic	intronic	ENSG00000122025								.	.	rs4497507	154	0	varscan
13	28589948	G	T	SIGN0039	FLT3	PASS	0/0	0	38								intronic	intronic	intronic	ENSG00000122025								.	.	.	0	38	varscan
13	28589948	G	T	SIGN0039	FLT3	PASS	0/1	2.25	89								intronic	intronic	intronic	ENSG00000122025								.	.	.	2	87	varscan
13	28592546	T	C	SIGN0039	FLT3	PASS	0/1	37.5	32	0.249002							intronic	intronic	intronic	ENSG00000122025								.	.	rs17086226	12	20	varscan
13	28592546	T	C	SIGN0039	FLT3	PASS	0/1	45	60	0.249002							intronic	intronic	intronic	ENSG00000122025								.	.	rs17086226	27	33	varscan
13	28602256	C	T	SIGN0039	FLT3	PASS	0/1	50.72	70	0.156749							intronic	intronic	intronic	ENSG00000122025								.	.	rs61944200	35	34	varscan
13	28602256	C	T	SIGN0039	FLT3	PASS	0/1	48.3	177	0.156749							intronic	intronic	intronic	ENSG00000122025								.	.	rs61944200	85	91	varscan
13	28602292	T	C	SIGN0039	FLT3	PASS	0/1	46.46	101	0.0307508							intronic	intronic	intronic	ENSG00000122025								.	.	rs75580865	46	53	varscan
13	28602292	T	C	SIGN0039	FLT3	PASS	0/1	45.78	254	0.0307508							intronic	intronic	intronic	ENSG00000122025								.	.	rs75580865	114	135	varscan
13	28602604	T	C	SIGN0039	FLT3	PASS	0/1	25	8	0.163139							intronic	intronic	intronic	ENSG00000122025								.	.	rs12427653	2	6	varscan
13	28602604	T	C	SIGN0039	FLT3	PASS	0/1	60	11	0.163139							intronic	intronic	intronic	ENSG00000122025								.	.	rs12427653	6	4	varscan
13	28607916	T	A	SIGN0039	FLT3	PASS	0/1	50	16	0.570687							intronic	intronic	intronic	ENSG00000122025								.	.	rs2491222	8	8	varscan
13	28607916	T	A	SIGN0039	FLT3	PASS	0/1	56	50	0.570687							intronic	intronic	intronic	ENSG00000122025								.	.	rs2491222	28	22	varscan
13	28607989	T	G	SIGN0039	FLT3	PASS	0/1	46.3	54	0.578674							intronic	intronic	intronic	ENSG00000122025								.	.	rs2491223	25	29	varscan
13	28607989	T	G	SIGN0039	FLT3	PASS	0/1	38.33	121	0.578674							intronic	intronic	intronic	ENSG00000122025								.	.	rs2491223	46	74	varscan
13	28609825	A	G	SIGN0039	FLT3	PASS	0/1	57.01	107	0.563099							intronic	intronic	intronic	ENSG00000122025								.	.	rs2491227	61	46	varscan
13	28609825	A	G	SIGN0039	FLT3	PASS	0/1	53.03	331	0.563099							intronic	intronic	intronic	ENSG00000122025								.	.	rs2491227	175	155	varscan
13	28609846	A	T	SIGN0039	FLT3	PASS	0/1	55.88	103	0.563099							intronic	intronic	intronic	ENSG00000122025								.	.	rs2491228	57	45	varscan
13	28609846	A	T	SIGN0039	FLT3	PASS	0/1	52.92	261	0.563099							intronic	intronic	intronic	ENSG00000122025								.	.	rs2491228	136	121	varscan
13	28609991	T	C	SIGN0039	FLT3	PASS	0/1	31.82	23	0.563099							intronic	intronic	intronic	ENSG00000122025								.	.	rs2491229	7	15	varscan
13	28609991	T	C	SIGN0039	FLT3	PASS	0/1	41.49	94	0.563099							intronic	intronic	intronic	ENSG00000122025								.	.	rs2491229	39	55	varscan
13	28609997	T	C	SIGN0039	FLT3	PASS	0/1	36.67	30	0.563099							intronic	intronic	intronic	ENSG00000122025								.	.	rs2491230	11	19	varscan
13	28609997	T	C	SIGN0039	FLT3	PASS	0/1	39.77	88	0.563099							intronic	intronic	intronic	ENSG00000122025								.	.	rs2491230	35	53	varscan
13	28610183	A	G	SIGN0039	FLT3	PASS	0/1	59.09	45	0.563299							intronic	intronic	intronic	ENSG00000122025								.	.	rs2491231	26	18	varscan
13	28610183	A	G	SIGN0039	FLT3	PASS	0/1	51.3	115	0.563299							intronic	intronic	intronic	ENSG00000122025								.	.	rs2491231	59	56	varscan
13	28622356	G	A	SIGN0039	FLT3	PASS	1/1	100	45	0.837061							intronic	intronic	intronic	ENSG00000122025								.	.	rs2153000	45	0	varscan
13	28622356	G	A	SIGN0039	FLT3	PASS	1/1	100	175	0.837061							intronic	intronic	intronic	ENSG00000122025								.	.	rs2153000	175	0	varscan
13	28624294	G	A	SIGN0039	FLT3	PASS	0/1	45.71	106	0.558706	ENSG00000122025..ENST00000241453..exon6..c.C680T..p.T227M:ENSG00000122025..ENST00000380982..exon6..c.C680T..p.T227M:ENSG00000122025..ENST00000380987..exon6..c.C680T..p.T227M:ENSG00000122025..ENST00000537084..exon6..c.C680T..p.T227M	FLT3..uc001urw.3..exon6..c.C680T..p.T227M:FLT3..uc010tdn.2..exon6..c.C680T..p.T227M	FLT3..NM_004119..exon6..c.C680T..p.T227M	nonsynonymous_SNV	nonsynonymous_SNV	nonsynonymous_SNV	exonic	exonic	exonic	ENSG00000122025		D	0.999	P	0.879	T	0.15	CLINSIGx3duntestedx3bCLNDBNx3dnot_specifiedx3bCLNREVSTATx3dnotx3bCLNACCx3dRCV000121129.1x3bCLNDSDBx3dMedGenx3bCLNDSDBIDx3dCN169374	.	rs1933437	48	57	varscan
13	28624294	G	A	SIGN0039	FLT3	PASS	0/1	39.34	272	0.558706	ENSG00000122025..ENST00000241453..exon6..c.C680T..p.T227M:ENSG00000122025..ENST00000380982..exon6..c.C680T..p.T227M:ENSG00000122025..ENST00000380987..exon6..c.C680T..p.T227M:ENSG00000122025..ENST00000537084..exon6..c.C680T..p.T227M	FLT3..uc001urw.3..exon6..c.C680T..p.T227M:FLT3..uc010tdn.2..exon6..c.C680T..p.T227M	FLT3..NM_004119..exon6..c.C680T..p.T227M	nonsynonymous_SNV	nonsynonymous_SNV	nonsynonymous_SNV	exonic	exonic	exonic	ENSG00000122025		D	0.999	P	0.879	T	0.15	CLINSIGx3duntestedx3bCLNDBNx3dnot_specifiedx3bCLNREVSTATx3dnotx3bCLNACCx3dRCV000121129.1x3bCLNDSDBx3dMedGenx3bCLNDSDBIDx3dCN169374	.	rs1933437	107	165	varscan
13	28636084	G	A	SIGN0039	FLT3	PASS	1/1	100	75	0.958067	ENSG00000122025..ENST00000241453..exon3..c.C288T..p.D96D:ENSG00000122025..ENST00000380982..exon3..c.C288T..p.D96D:ENSG00000122025..ENST00000380987..exon3..c.C288T..p.D96D:ENSG00000122025..ENST00000537084..exon3..c.C288T..p.D96D	FLT3..uc001urw.3..exon3..c.C288T..p.D96D:FLT3..uc010tdn.2..exon3..c.C288T..p.D96D	FLT3..NM_004119..exon3..c.C288T..p.D96D	synonymous_SNV	synonymous_SNV	synonymous_SNV	exonic	exonic	exonic	ENSG00000122025								.	.	rs7338903	74	0	varscan
13	28636084	G	A	SIGN0039	FLT3	PASS	1/1	100	200	0.958067	ENSG00000122025..ENST00000241453..exon3..c.C288T..p.D96D:ENSG00000122025..ENST00000380982..exon3..c.C288T..p.D96D:ENSG00000122025..ENST00000380987..exon3..c.C288T..p.D96D:ENSG00000122025..ENST00000537084..exon3..c.C288T..p.D96D	FLT3..uc001urw.3..exon3..c.C288T..p.D96D:FLT3..uc010tdn.2..exon3..c.C288T..p.D96D	FLT3..NM_004119..exon3..c.C288T..p.D96D	synonymous_SNV	synonymous_SNV	synonymous_SNV	exonic	exonic	exonic	ENSG00000122025								.	.	rs7338903	199	0	varscan
13	28644510	C	A	SIGN0039	FLT3	PASS	1/1	100	27	0.994209							intronic	intronic	intronic	ENSG00000122025								.	.	rs2387350	27	0	varscan
13	28644510	C	A	SIGN0039	FLT3	PASS	1/1	100	67	0.994209							intronic	intronic	intronic	ENSG00000122025								.	.	rs2387350	65	0	varscan
13	28644830	A	G	SIGN0039	FLT3	PASS	0/1	54	50	0.169728							intronic	intronic	intronic	ENSG00000122025								.	.	rs9554239	27	23	varscan
13	28644830	A	G	SIGN0039	FLT3	PASS	0/1	50.89	113	0.169728							intronic	intronic	intronic	ENSG00000122025								.	.	rs9554239	57	55	varscan
13	28644885	T	C	SIGN0039	FLT3	PASS	0/1	55	20	0.246006							intronic	intronic	intronic	ENSG00000122025								.	.	rs7982889	11	9	varscan
13	28644885	T	C	SIGN0039	FLT3	PASS	0/1	42.31	52	0.246006							intronic	intronic	intronic	ENSG00000122025								.	.	rs7982889	22	30	varscan
13	28647573	C	T	SIGN0039	FLT3	PASS	0/1	56.25	96	0.176318							intronic	intronic	intronic	ENSG00000122025								.	.	rs9581971	54	42	varscan
13	28647573	C	T	SIGN0039	FLT3	PASS	0/1	44.96	258	0.176318							intronic	intronic	intronic	ENSG00000122025								.	.	rs9581971	116	142	varscan
13	28647710	C	T	SIGN0039	FLT3	PASS	0/1	54.55	11	0.175919							intronic	intronic	intronic	ENSG00000122025								.	.	rs9581972	6	5	varscan
13	28647710	C	T	SIGN0039	FLT3	PASS	0/1	38.24	35	0.175919							intronic	intronic	intronic	ENSG00000122025								.	.	rs9581972	13	21	varscan
13	28647723	A	C	SIGN0039	FLT3	PASS	0/1	55.56	9	0.175719							intronic	intronic	intronic	ENSG00000122025								.	.	rs9581973	5	4	varscan
13	28647723	A	C	SIGN0039	FLT3	PASS	0/1	28	26	0.175719							intronic	intronic	intronic	ENSG00000122025								.	.	rs9581973	7	18	varscan
13	28674628	T	C	SIGN0039	FLT3	PASS	0/1	37.5	24	0.373602	ENSG00000122025..ENST00000241453..exon1..c.A20G..p.D7G:ENSG00000122025..ENST00000380982..exon1..c.A20G..p.D7G:ENSG00000122025..ENST00000380987..exon1..c.A20G..p.D7G:ENSG00000122025..ENST00000537084..exon1..c.A20G..p.D7G	FLT3..uc001urw.3..exon1..c.A20G..p.D7G:FLT3..uc010tdn.2..exon1..c.A20G..p.D7G	FLT3..NM_004119..exon1..c.A20G..p.D7G	nonsynonymous_SNV	nonsynonymous_SNV	nonsynonymous_SNV	exonic	exonic	exonic	ENSG00000122025		B	0	B	0	T	0.69	.	IDx3dCOSM4147677x3bOCCURENCEx3d1(thyroid)	rs12872889	9	15	varscan
13	28674628	T	C	SIGN0039	FLT3	PASS	0/1	43.75	49	0.373602	ENSG00000122025..ENST00000241453..exon1..c.A20G..p.D7G:ENSG00000122025..ENST00000380982..exon1..c.A20G..p.D7G:ENSG00000122025..ENST00000380987..exon1..c.A20G..p.D7G:ENSG00000122025..ENST00000537084..exon1..c.A20G..p.D7G	FLT3..uc001urw.3..exon1..c.A20G..p.D7G:FLT3..uc010tdn.2..exon1..c.A20G..p.D7G	FLT3..NM_004119..exon1..c.A20G..p.D7G	nonsynonymous_SNV	nonsynonymous_SNV	nonsynonymous_SNV	exonic	exonic	exonic	ENSG00000122025		B	0	B	0	T	0.69	.	IDx3dCOSM4147677x3bOCCURENCEx3d1(thyroid)	rs12872889	21	27	varscan
13	28674797	G	A	SIGN0039	FLT3	PASS	0/1	62.16	38	0.00279553							upstream	upstream	upstream	ENSG00000122025								.	.	rs117145034	23	14	varscan
13	28674797	G	A	SIGN0039	FLT3	PASS	0/1	47.67	86	0.00279553							upstream	upstream	upstream	ENSG00000122025								.	.	rs117145034	41	45	varscan
13	28578361	A	G	SIGN0040	FLT3	PASS	0/1	3.08	65								intronic	intronic	intronic	ENSG00000122025								.	.	.	2	63	varscan
13	28578361	A	G	SIGN0040	FLT3	PASS	0/0	0	284								intronic	intronic	intronic	ENSG00000122025								.	.	.	0	282	varscan
13	28589267	C	T	SIGN0040	FLT3	PASS	0/1	54.17	49	0.392173							intronic	intronic	intronic	ENSG00000122025								.	.	rs4073630	26	22	varscan
13	28589267	C	T	SIGN0040	FLT3	PASS	0/1	51.88	134	0.392173							intronic	intronic	intronic	ENSG00000122025								.	.	rs4073630	69	64	varscan
13	28589662	C	G	SIGN0040	FLT3	PASS	1/1	100	52	0.851238							intronic	intronic	intronic	ENSG00000122025								.	.	rs4497507	49	0	varscan
13	28589662	C	G	SIGN0040	FLT3	PASS	1/1	100	155	0.851238							intronic	intronic	intronic	ENSG00000122025								.	.	rs4497507	155	0	varscan
13	28607916	T	A	SIGN0040	FLT3	PASS	1/1	100	18	0.570687							intronic	intronic	intronic	ENSG00000122025								.	.	rs2491222	17	0	varscan
13	28607916	T	A	SIGN0040	FLT3	PASS	1/1	100	50	0.570687							intronic	intronic	intronic	ENSG00000122025								.	.	rs2491222	47	0	varscan
13	28607989	T	G	SIGN0040	FLT3	PASS	1/1	100	44	0.578674							intronic	intronic	intronic	ENSG00000122025								.	.	rs2491223	41	0	varscan
13	28607989	T	G	SIGN0040	FLT3	PASS	1/1	100	156	0.578674							intronic	intronic	intronic	ENSG00000122025								.	.	rs2491223	152	0	varscan
13	28609825	A	G	SIGN0040	FLT3	PASS	1/1	100	131	0.563099							intronic	intronic	intronic	ENSG00000122025								.	.	rs2491227	131	0	varscan
13	28609825	A	G	SIGN0040	FLT3	PASS	1/1	100	384	0.563099							intronic	intronic	intronic	ENSG00000122025								.	.	rs2491227	383	0	varscan
13	28609846	A	T	SIGN0040	FLT3	PASS	1/1	100	107	0.563099							intronic	intronic	intronic	ENSG00000122025								.	.	rs2491228	103	0	varscan
13	28609846	A	T	SIGN0040	FLT3	PASS	1/1	100	331	0.563099							intronic	intronic	intronic	ENSG00000122025								.	.	rs2491228	331	0	varscan
13	28609991	T	C	SIGN0040	FLT3	PASS	1/1	100	34	0.563099							intronic	intronic	intronic	ENSG00000122025								.	.	rs2491229	33	0	varscan
13	28609991	T	C	SIGN0040	FLT3	PASS	1/1	100	95	0.563099							intronic	intronic	intronic	ENSG00000122025								.	.	rs2491229	94	0	varscan
13	28609997	T	C	SIGN0040	FLT3	PASS	1/1	100	41	0.563099							intronic	intronic	intronic	ENSG00000122025								.	.	rs2491230	41	0	varscan
13	28609997	T	C	SIGN0040	FLT3	PASS	1/1	100	101	0.563099							intronic	intronic	intronic	ENSG00000122025								.	.	rs2491230	101	0	varscan
13	28610183	A	G	SIGN0040	FLT3	PASS	1/1	100	30	0.563299							intronic	intronic	intronic	ENSG00000122025								.	.	rs2491231	30	0	varscan
13	28610183	A	G	SIGN0040	FLT3	PASS	1/1	100	120	0.563299							intronic	intronic	intronic	ENSG00000122025								.	.	rs2491231	120	0	varscan
13	28622356	G	A	SIGN0040	FLT3	PASS	1/1	100	54	0.837061							intronic	intronic	intronic	ENSG00000122025								.	.	rs2153000	54	0	varscan
13	28622356	G	A	SIGN0040	FLT3	PASS	1/1	100	219	0.837061							intronic	intronic	intronic	ENSG00000122025								.	.	rs2153000	219	0	varscan
13	28624294	G	A	SIGN0040	FLT3	PASS	1/1	100	84	0.558706	ENSG00000122025..ENST00000241453..exon6..c.C680T..p.T227M:ENSG00000122025..ENST00000380982..exon6..c.C680T..p.T227M:ENSG00000122025..ENST00000380987..exon6..c.C680T..p.T227M:ENSG00000122025..ENST00000537084..exon6..c.C680T..p.T227M	FLT3..uc001urw.3..exon6..c.C680T..p.T227M:FLT3..uc010tdn.2..exon6..c.C680T..p.T227M	FLT3..NM_004119..exon6..c.C680T..p.T227M	nonsynonymous_SNV	nonsynonymous_SNV	nonsynonymous_SNV	exonic	exonic	exonic	ENSG00000122025		D	0.999	P	0.879	T	0.15	CLINSIGx3duntestedx3bCLNDBNx3dnot_specifiedx3bCLNREVSTATx3dnotx3bCLNACCx3dRCV000121129.1x3bCLNDSDBx3dMedGenx3bCLNDSDBIDx3dCN169374	.	rs1933437	84	0	varscan
13	28624294	G	A	SIGN0040	FLT3	PASS	1/1	99.41	340	0.558706	ENSG00000122025..ENST00000241453..exon6..c.C680T..p.T227M:ENSG00000122025..ENST00000380982..exon6..c.C680T..p.T227M:ENSG00000122025..ENST00000380987..exon6..c.C680T..p.T227M:ENSG00000122025..ENST00000537084..exon6..c.C680T..p.T227M	FLT3..uc001urw.3..exon6..c.C680T..p.T227M:FLT3..uc010tdn.2..exon6..c.C680T..p.T227M	FLT3..NM_004119..exon6..c.C680T..p.T227M	nonsynonymous_SNV	nonsynonymous_SNV	nonsynonymous_SNV	exonic	exonic	exonic	ENSG00000122025		D	0.999	P	0.879	T	0.15	CLINSIGx3duntestedx3bCLNDBNx3dnot_specifiedx3bCLNREVSTATx3dnotx3bCLNACCx3dRCV000121129.1x3bCLNDSDBx3dMedGenx3bCLNDSDBIDx3dCN169374	.	rs1933437	337	2	varscan
13	28636084	G	A	SIGN0040	FLT3	PASS	1/1	100	65	0.958067	ENSG00000122025..ENST00000241453..exon3..c.C288T..p.D96D:ENSG00000122025..ENST00000380982..exon3..c.C288T..p.D96D:ENSG00000122025..ENST00000380987..exon3..c.C288T..p.D96D:ENSG00000122025..ENST00000537084..exon3..c.C288T..p.D96D	FLT3..uc001urw.3..exon3..c.C288T..p.D96D:FLT3..uc010tdn.2..exon3..c.C288T..p.D96D	FLT3..NM_004119..exon3..c.C288T..p.D96D	synonymous_SNV	synonymous_SNV	synonymous_SNV	exonic	exonic	exonic	ENSG00000122025								.	.	rs7338903	65	0	varscan
13	28636084	G	A	SIGN0040	FLT3	PASS	1/1	100	255	0.958067	ENSG00000122025..ENST00000241453..exon3..c.C288T..p.D96D:ENSG00000122025..ENST00000380982..exon3..c.C288T..p.D96D:ENSG00000122025..ENST00000380987..exon3..c.C288T..p.D96D:ENSG00000122025..ENST00000537084..exon3..c.C288T..p.D96D	FLT3..uc001urw.3..exon3..c.C288T..p.D96D:FLT3..uc010tdn.2..exon3..c.C288T..p.D96D	FLT3..NM_004119..exon3..c.C288T..p.D96D	synonymous_SNV	synonymous_SNV	synonymous_SNV	exonic	exonic	exonic	ENSG00000122025								.	.	rs7338903	255	0	varscan
13	28644510	C	A	SIGN0040	FLT3	PASS	1/1	100	23	0.994209							intronic	intronic	intronic	ENSG00000122025								.	.	rs2387350	23	0	varscan
13	28644510	C	A	SIGN0040	FLT3	PASS	1/1	100	54	0.994209							intronic	intronic	intronic	ENSG00000122025								.	.	rs2387350	54	0	varscan
13	28602226	AAG	A	SIGN0040	FLT3	PASS	0/1	75	45	0.767173							intronic	intronic	intronic	ENSG00000122025								.	.	rs60462219	33	11	varscan
13	28602226	AAG	A	SIGN0040	FLT3	PASS	0/1	72.31	130	0.767173							intronic	intronic	intronic	ENSG00000122025								.	.	rs60462219	94	36	varscan
13	28647489	GA	G	SIGN0040	FLT3	PASS	0/1	80.95	26	0.675519							intronic	intronic	intronic	ENSG00000122025								.	.	.	17	4	varscan
13	28647489	GA	G	SIGN0040	FLT3	PASS	0/1	65.12	97	0.675519							intronic	intronic	intronic	ENSG00000122025								.	.	.	56	30	varscan
13	28602226	AAG	A	SIGN0050	FLT3	PASS	1/1	85.42	48	0.767173							intronic	intronic	intronic	ENSG00000122025								.	.	rs60462219	41	7	varscan
13	28602226	AAG	A	SIGN0050	FLT3	PASS	0/1	68.47	111	0.767173							intronic	intronic	intronic	ENSG00000122025								.	.	rs60462219	76	35	varscan
13	28647489	GA	G	SIGN0050	FLT3	PASS	0/1	66.67	27	0.675519							intronic	intronic	intronic	ENSG00000122025								.	.	.	16	8	varscan
13	28647489	GA	G	SIGN0050	FLT3	PASS	0/1	57.14	91	0.675519							intronic	intronic	intronic	ENSG00000122025								.	.	.	44	33	varscan
13	28589223	G	T	SIGN0050	FLT3	PASS	0/0	0	38								intronic	intronic	intronic	ENSG00000122025								.	.	.	0	38	varscan
13	28589223	G	T	SIGN0050	FLT3	PASS	0/1	2.63	116								intronic	intronic	intronic	ENSG00000122025								.	.	.	3	111	varscan
13	28589267	C	T	SIGN0050	FLT3	PASS	0/1	49.15	59	0.392173							intronic	intronic	intronic	ENSG00000122025								.	.	rs4073630	29	30	varscan
13	28589267	C	T	SIGN0050	FLT3	PASS	0/1	41.96	144	0.392173							intronic	intronic	intronic	ENSG00000122025								.	.	rs4073630	60	83	varscan
13	28589642	T	A	SIGN0050	FLT3	PASS	0/0	0	49								intronic	intronic	intronic	ENSG00000122025								.	.	.	0	46	varscan
13	28589642	T	A	SIGN0050	FLT3	PASS	0/1	2.13	160								intronic	intronic	intronic	ENSG00000122025								.	.	.	3	138	varscan
13	28589662	C	G	SIGN0050	FLT3	PASS	1/1	100	59	0.851238							intronic	intronic	intronic	ENSG00000122025								.	.	rs4497507	59	0	varscan
13	28589662	C	G	SIGN0050	FLT3	PASS	1/1	100	166	0.851238							intronic	intronic	intronic	ENSG00000122025								.	.	rs4497507	162	0	varscan
13	28597424	C	A	SIGN0050	FLT3	PASS	0/0	0	8								intronic	intronic	intronic	ENSG00000122025								.	.	.	0	8	varscan
13	28597424	C	A	SIGN0050	FLT3	PASS	0/1	4.08	49								intronic	intronic	intronic	ENSG00000122025								.	.	.	2	47	varscan
13	28597463	G	T	SIGN0050	FLT3	PASS	0/0	0	20								intronic	intronic	intronic	ENSG00000122025								.	.	.	0	19	varscan
13	28597463	G	T	SIGN0050	FLT3	PASS	0/1	3.66	87								intronic	intronic	intronic	ENSG00000122025								.	.	.	3	79	varscan
13	28597470	C	T	SIGN0050	FLT3	PASS	0/0	0	23								intronic	intronic	intronic	ENSG00000122025								.	.	.	0	23	varscan
13	28597470	C	T	SIGN0050	FLT3	PASS	0/1	2.22	91								intronic	intronic	intronic	ENSG00000122025								.	.	.	2	88	varscan
13	28597486	C	T	SIGN0050	FLT3	PASS	0/1	6.9	29								splicing	splicing	splicing	ENSG00000122025	uc001urw.3..exon19..c.2418+1G>A:uc010tdn.2..exon19..c.2418+1G>A							.	.	.	2	27	varscan
13	28597486	C	T	SIGN0050	FLT3	PASS	0/0	0	101								splicing	splicing	splicing	ENSG00000122025	uc001urw.3..exon19..c.2418+1G>A:uc010tdn.2..exon19..c.2418+1G>A							.	.	.	0	101	varscan
13	28601057	G	A	SIGN0050	FLT3	PASS	0/0	0	13	0.00599042							intronic	intronic	intronic	ENSG00000122025								.	.	rs76862245	0	13	varscan
13	28601057	G	A	SIGN0050	FLT3	PASS	0/1	5.88	34	0.00599042							intronic	intronic	intronic	ENSG00000122025								.	.	rs76862245	2	32	varscan
13	28607916	T	A	SIGN0050	FLT3	PASS	1/1	100	14	0.570687							intronic	intronic	intronic	ENSG00000122025								.	.	rs2491222	14	0	varscan
13	28607916	T	A	SIGN0050	FLT3	PASS	1/1	100	59	0.570687							intronic	intronic	intronic	ENSG00000122025								.	.	rs2491222	59	0	varscan
13	28607989	T	G	SIGN0050	FLT3	PASS	1/1	100	41	0.578674							intronic	intronic	intronic	ENSG00000122025								.	.	rs2491223	38	0	varscan
13	28607989	T	G	SIGN0050	FLT3	PASS	1/1	98.5	141	0.578674							intronic	intronic	intronic	ENSG00000122025								.	.	rs2491223	131	2	varscan
13	28609825	A	G	SIGN0050	FLT3	PASS	1/1	100	140	0.563099							intronic	intronic	intronic	ENSG00000122025								.	.	rs2491227	137	0	varscan
13	28609825	A	G	SIGN0050	FLT3	PASS	1/1	99.47	377	0.563099							intronic	intronic	intronic	ENSG00000122025								.	.	rs2491227	372	2	varscan
13	28609846	A	T	SIGN0050	FLT3	PASS	1/1	100	111	0.563099							intronic	intronic	intronic	ENSG00000122025								.	.	rs2491228	111	0	varscan
13	28609846	A	T	SIGN0050	FLT3	PASS	1/1	99.7	344	0.563099							intronic	intronic	intronic	ENSG00000122025								.	.	rs2491228	332	1	varscan
13	28609991	T	C	SIGN0050	FLT3	PASS	1/1	100	36	0.563099							intronic	intronic	intronic	ENSG00000122025								.	.	rs2491229	36	0	varscan
13	28609991	T	C	SIGN0050	FLT3	PASS	1/1	100	102	0.563099							intronic	intronic	intronic	ENSG00000122025								.	.	rs2491229	98	0	varscan
13	28609997	T	C	SIGN0050	FLT3	PASS	1/1	100	34	0.563099							intronic	intronic	intronic	ENSG00000122025								.	.	rs2491230	34	0	varscan
13	28609997	T	C	SIGN0050	FLT3	PASS	1/1	100	109	0.563099							intronic	intronic	intronic	ENSG00000122025								.	.	rs2491230	109	0	varscan
13	28610183	A	G	SIGN0050	FLT3	PASS	1/1	100	44	0.563299							intronic	intronic	intronic	ENSG00000122025								.	.	rs2491231	44	0	varscan
13	28610183	A	G	SIGN0050	FLT3	PASS	1/1	99.23	131	0.563299							intronic	intronic	intronic	ENSG00000122025								.	.	rs2491231	129	1	varscan
13	28611545	G	A	SIGN0050	FLT3	PASS	0/0	0	30								intronic	intronic	intronic	ENSG00000122025								.	.	.	0	30	varscan
13	28611545	G	A	SIGN0050	FLT3	PASS	0/1	2.27	88								intronic	intronic	intronic	ENSG00000122025								.	.	.	2	86	varscan
13	28611669	C	T	SIGN0050	FLT3	PASS	1/1	100	10	0.98762							intronic	intronic	intronic	ENSG00000122025								.	.	rs2504233	10	0	varscan
13	28611669	C	T	SIGN0050	FLT3	PASS	1/1	100	15	0.98762							intronic	intronic	intronic	ENSG00000122025								.	.	rs2504233	15	0	varscan
13	28622356	G	A	SIGN0050	FLT3	PASS	1/1	100	92	0.837061							intronic	intronic	intronic	ENSG00000122025								.	.	rs2153000	92	0	varscan
13	28622356	G	A	SIGN0050	FLT3	PASS	1/1	100	216	0.837061							intronic	intronic	intronic	ENSG00000122025								.	.	rs2153000	215	0	varscan
13	28624098	A	G	SIGN0050	FLT3	PASS	0/1	57.58	34	0.00459265							intronic	intronic	intronic	ENSG00000122025								.	.	rs79076694	19	14	varscan
13	28624098	A	G	SIGN0050	FLT3	PASS	0/1	46.99	85	0.00459265							intronic	intronic	intronic	ENSG00000122025								.	.	rs79076694	39	44	varscan
13	28624294	G	A	SIGN0050	FLT3	PASS	1/1	100	129	0.558706	ENSG00000122025..ENST00000241453..exon6..c.C680T..p.T227M:ENSG00000122025..ENST00000380982..exon6..c.C680T..p.T227M:ENSG00000122025..ENST00000380987..exon6..c.C680T..p.T227M:ENSG00000122025..ENST00000537084..exon6..c.C680T..p.T227M	FLT3..uc001urw.3..exon6..c.C680T..p.T227M:FLT3..uc010tdn.2..exon6..c.C680T..p.T227M	FLT3..NM_004119..exon6..c.C680T..p.T227M	nonsynonymous_SNV	nonsynonymous_SNV	nonsynonymous_SNV	exonic	exonic	exonic	ENSG00000122025		D	0.999	P	0.879	T	0.15	CLINSIGx3duntestedx3bCLNDBNx3dnot_specifiedx3bCLNREVSTATx3dnotx3bCLNACCx3dRCV000121129.1x3bCLNDSDBx3dMedGenx3bCLNDSDBIDx3dCN169374	.	rs1933437	129	0	varscan
13	28624294	G	A	SIGN0050	FLT3	PASS	1/1	99.71	341	0.558706	ENSG00000122025..ENST00000241453..exon6..c.C680T..p.T227M:ENSG00000122025..ENST00000380982..exon6..c.C680T..p.T227M:ENSG00000122025..ENST00000380987..exon6..c.C680T..p.T227M:ENSG00000122025..ENST00000537084..exon6..c.C680T..p.T227M	FLT3..uc001urw.3..exon6..c.C680T..p.T227M:FLT3..uc010tdn.2..exon6..c.C680T..p.T227M	FLT3..NM_004119..exon6..c.C680T..p.T227M	nonsynonymous_SNV	nonsynonymous_SNV	nonsynonymous_SNV	exonic	exonic	exonic	ENSG00000122025		D	0.999	P	0.879	T	0.15	CLINSIGx3duntestedx3bCLNDBNx3dnot_specifiedx3bCLNREVSTATx3dnotx3bCLNACCx3dRCV000121129.1x3bCLNDSDBx3dMedGenx3bCLNDSDBIDx3dCN169374	.	rs1933437	338	1	varscan
13	28636084	G	A	SIGN0050	FLT3	PASS	1/1	100	69	0.958067	ENSG00000122025..ENST00000241453..exon3..c.C288T..p.D96D:ENSG00000122025..ENST00000380982..exon3..c.C288T..p.D96D:ENSG00000122025..ENST00000380987..exon3..c.C288T..p.D96D:ENSG00000122025..ENST00000537084..exon3..c.C288T..p.D96D	FLT3..uc001urw.3..exon3..c.C288T..p.D96D:FLT3..uc010tdn.2..exon3..c.C288T..p.D96D	FLT3..NM_004119..exon3..c.C288T..p.D96D	synonymous_SNV	synonymous_SNV	synonymous_SNV	exonic	exonic	exonic	ENSG00000122025								.	.	rs7338903	68	0	varscan
13	28636084	G	A	SIGN0050	FLT3	PASS	1/1	100	239	0.958067	ENSG00000122025..ENST00000241453..exon3..c.C288T..p.D96D:ENSG00000122025..ENST00000380982..exon3..c.C288T..p.D96D:ENSG00000122025..ENST00000380987..exon3..c.C288T..p.D96D:ENSG00000122025..ENST00000537084..exon3..c.C288T..p.D96D	FLT3..uc001urw.3..exon3..c.C288T..p.D96D:FLT3..uc010tdn.2..exon3..c.C288T..p.D96D	FLT3..NM_004119..exon3..c.C288T..p.D96D	synonymous_SNV	synonymous_SNV	synonymous_SNV	exonic	exonic	exonic	ENSG00000122025								.	.	rs7338903	239	0	varscan
13	28644510	C	A	SIGN0050	FLT3	PASS	1/1	100	26	0.994209							intronic	intronic	intronic	ENSG00000122025								.	.	rs2387350	26	0	varscan
13	28644510	C	A	SIGN0050	FLT3	PASS	1/1	100	53	0.994209							intronic	intronic	intronic	ENSG00000122025								.	.	rs2387350	53	0	varscan
13	28674628	T	C	SIGN0050	FLT3	PASS	0/1	53.85	14	0.373602	ENSG00000122025..ENST00000241453..exon1..c.A20G..p.D7G:ENSG00000122025..ENST00000380982..exon1..c.A20G..p.D7G:ENSG00000122025..ENST00000380987..exon1..c.A20G..p.D7G:ENSG00000122025..ENST00000537084..exon1..c.A20G..p.D7G	FLT3..uc001urw.3..exon1..c.A20G..p.D7G:FLT3..uc010tdn.2..exon1..c.A20G..p.D7G	FLT3..NM_004119..exon1..c.A20G..p.D7G	nonsynonymous_SNV	nonsynonymous_SNV	nonsynonymous_SNV	exonic	exonic	exonic	ENSG00000122025		B	0	B	0	T	0.69	.	IDx3dCOSM4147677x3bOCCURENCEx3d1(thyroid)	rs12872889	7	6	varscan
13	28674628	T	C	SIGN0050	FLT3	PASS	0/1	39.47	38	0.373602	ENSG00000122025..ENST00000241453..exon1..c.A20G..p.D7G:ENSG00000122025..ENST00000380982..exon1..c.A20G..p.D7G:ENSG00000122025..ENST00000380987..exon1..c.A20G..p.D7G:ENSG00000122025..ENST00000537084..exon1..c.A20G..p.D7G	FLT3..uc001urw.3..exon1..c.A20G..p.D7G:FLT3..uc010tdn.2..exon1..c.A20G..p.D7G	FLT3..NM_004119..exon1..c.A20G..p.D7G	nonsynonymous_SNV	nonsynonymous_SNV	nonsynonymous_SNV	exonic	exonic	exonic	ENSG00000122025		B	0	B	0	T	0.69	.	IDx3dCOSM4147677x3bOCCURENCEx3d1(thyroid)	rs12872889	15	23	varscan
13	28674840	G	T	SIGN0050	FLT3	PASS	0/0	0	16								upstream	upstream	upstream	ENSG00000122025								.	.	.	0	16	varscan
13	28674840	G	T	SIGN0050	FLT3	PASS	0/1	4.26	47								upstream	upstream	upstream	ENSG00000122025								.	.	.	2	45	varscan
13	28602226	AAG	A	SIGN0051	FLT3	PASS	0/1	75	25	0.767173							intronic	intronic	intronic	ENSG00000122025								.	.	rs60462219	18	6	varscan
13	28602226	AAG	A	SIGN0051	FLT3	PASS	1/1	76.86	121	0.767173							intronic	intronic	intronic	ENSG00000122025								.	.	rs60462219	93	28	varscan
13	28647489	GA	G	SIGN0051	FLT3	PASS	0/1	41.18	23	0.675519							intronic	intronic	intronic	ENSG00000122025								.	.	.	7	10	varscan
13	28647489	GA	G	SIGN0051	FLT3	PASS	0/1	58.62	75	0.675519							intronic	intronic	intronic	ENSG00000122025								.	.	.	34	24	varscan
13	28588822	C	A	SIGN0051	FLT3	PASS	0/0	0	11								intronic	intronic	intronic	ENSG00000122025								.	.	.	0	11	varscan
13	28588822	C	A	SIGN0051	FLT3	PASS	0/1	3.33	60								intronic	intronic	intronic	ENSG00000122025								.	.	.	2	58	varscan
13	28589222	G	T	SIGN0051	FLT3	PASS	0/0	0	19								intronic	intronic	intronic	ENSG00000122025								.	.	.	0	18	varscan
13	28589222	G	T	SIGN0051	FLT3	PASS	0/1	3.19	95								intronic	intronic	intronic	ENSG00000122025								.	.	.	3	91	varscan
13	28589267	C	T	SIGN0051	FLT3	PASS	0/1	41.67	24	0.392173							intronic	intronic	intronic	ENSG00000122025								.	.	rs4073630	10	14	varscan
13	28589267	C	T	SIGN0051	FLT3	PASS	1/1	92.31	117	0.392173							intronic	intronic	intronic	ENSG00000122025								.	.	rs4073630	108	9	varscan
13	28589495	C	G	SIGN0051	FLT3	PASS	0/1	53.57	28	0.227835							intronic	intronic	intronic	ENSG00000122025								.	.	rs9579142	15	13	varscan
13	28589495	C	G	SIGN0051	FLT3	PASS	1/1	90.16	124	0.227835							intronic	intronic	intronic	ENSG00000122025								.	.	rs9579142	110	12	varscan
13	28589509	C	T	SIGN0051	FLT3	PASS	0/1	52.38	21	0.21845							intronic	intronic	intronic	ENSG00000122025								.	.	rs9579143	11	10	varscan
13	28589509	C	T	SIGN0051	FLT3	PASS	1/1	90.09	112	0.21845							intronic	intronic	intronic	ENSG00000122025								.	.	rs9579143	100	11	varscan
13	28589662	C	G	SIGN0051	FLT3	PASS	1/1	100	48	0.851238							intronic	intronic	intronic	ENSG00000122025								.	.	rs4497507	47	0	varscan
13	28589662	C	G	SIGN0051	FLT3	PASS	1/1	100	146	0.851238							intronic	intronic	intronic	ENSG00000122025								.	.	rs4497507	141	0	varscan
13	28592546	T	C	SIGN0051	FLT3	PASS	0/1	57.14	14	0.249002							intronic	intronic	intronic	ENSG00000122025								.	.	rs17086226	8	6	varscan
13	28592546	T	C	SIGN0051	FLT3	PASS	1/1	95.65	69	0.249002							intronic	intronic	intronic	ENSG00000122025								.	.	rs17086226	66	3	varscan
13	28597458	G	T	SIGN0051	FLT3	PASS	0/0	0	15								intronic	intronic	intronic	ENSG00000122025								.	.	.	0	15	varscan
13	28597458	G	T	SIGN0051	FLT3	PASS	0/1	5.71	73								intronic	intronic	intronic	ENSG00000122025								.	.	.	4	66	varscan
13	28607916	T	A	SIGN0051	FLT3	PASS	0/1	33.33	21	0.570687							intronic	intronic	intronic	ENSG00000122025								.	.	rs2491222	7	14	varscan
13	28607916	T	A	SIGN0051	FLT3	PASS	0/1	10.2	49	0.570687							intronic	intronic	intronic	ENSG00000122025								.	.	rs2491222	5	44	varscan
13	28607989	T	G	SIGN0051	FLT3	PASS	0/1	34.04	47	0.578674							intronic	intronic	intronic	ENSG00000122025								.	.	rs2491223	16	31	varscan
13	28607989	T	G	SIGN0051	FLT3	PASS	0/1	5.3	134	0.578674							intronic	intronic	intronic	ENSG00000122025								.	.	rs2491223	7	125	varscan
13	28608459	T	C	SIGN0051	FLT3	PASS	0/1	40.82	49	0.139776	ENSG00000122025..ENST00000241453..exon13..c.A1683G..p.L561L:ENSG00000122025..ENST00000380982..exon13..c.A1683G..p.L561L:ENSG00000122025..ENST00000380987..exon13..c.A1683G..p.L561L:ENSG00000122025..ENST00000537084..exon13..c.A1683G..p.L561L	FLT3..uc001urw.3..exon13..c.A1683G..p.L561L:FLT3..uc010tdn.2..exon13..c.A1683G..p.L561L	FLT3..NM_004119..exon13..c.A1683G..p.L561L	synonymous_SNV	synonymous_SNV	synonymous_SNV	exonic	exonic	exonic	ENSG00000122025								.	IDx3dCOSM19740x3bOCCURENCEx3d5(haematopoietic_and_lymphoid_tissue):2(large_intestine)	rs34374211	20	29	varscan
13	28608459	T	C	SIGN0051	FLT3	PASS	1/1	86.81	184	0.139776	ENSG00000122025..ENST00000241453..exon13..c.A1683G..p.L561L:ENSG00000122025..ENST00000380982..exon13..c.A1683G..p.L561L:ENSG00000122025..ENST00000380987..exon13..c.A1683G..p.L561L:ENSG00000122025..ENST00000537084..exon13..c.A1683G..p.L561L	FLT3..uc001urw.3..exon13..c.A1683G..p.L561L:FLT3..uc010tdn.2..exon13..c.A1683G..p.L561L	FLT3..NM_004119..exon13..c.A1683G..p.L561L	synonymous_SNV	synonymous_SNV	synonymous_SNV	exonic	exonic	exonic	ENSG00000122025								.	IDx3dCOSM19740x3bOCCURENCEx3d5(haematopoietic_and_lymphoid_tissue):2(large_intestine)	rs34374211	158	24	varscan
13	28609825	A	G	SIGN0051	FLT3	PASS	0/1	52.86	70	0.563099							intronic	intronic	intronic	ENSG00000122025								.	.	rs2491227	37	33	varscan
13	28609825	A	G	SIGN0051	FLT3	PASS	0/1	10.98	264	0.563099							intronic	intronic	intronic	ENSG00000122025								.	.	rs2491227	29	235	varscan
13	28609846	A	T	SIGN0051	FLT3	PASS	0/1	50.72	70	0.563099							intronic	intronic	intronic	ENSG00000122025								.	.	rs2491228	35	34	varscan
13	28609846	A	T	SIGN0051	FLT3	PASS	0/1	10.46	240	0.563099							intronic	intronic	intronic	ENSG00000122025								.	.	rs2491228	25	214	varscan
13	28609991	T	C	SIGN0051	FLT3	PASS	0/1	57.89	20	0.563099							intronic	intronic	intronic	ENSG00000122025								.	.	rs2491229	11	8	varscan
13	28609991	T	C	SIGN0051	FLT3	PASS	0/1	14.67	79	0.563099							intronic	intronic	intronic	ENSG00000122025								.	.	rs2491229	11	64	varscan
13	28609997	T	C	SIGN0051	FLT3	PASS	0/1	55	21	0.563099							intronic	intronic	intronic	ENSG00000122025								.	.	rs2491230	11	9	varscan
13	28609997	T	C	SIGN0051	FLT3	PASS	0/1	12.05	85	0.563099							intronic	intronic	intronic	ENSG00000122025								.	.	rs2491230	10	73	varscan
13	28622356	G	A	SIGN0051	FLT3	PASS	1/1	100	27	0.837061							intronic	intronic	intronic	ENSG00000122025								.	.	rs2153000	27	0	varscan
13	28622356	G	A	SIGN0051	FLT3	PASS	1/1	100	206	0.837061							intronic	intronic	intronic	ENSG00000122025								.	.	rs2153000	206	0	varscan
13	28623501	G	T	SIGN0051	FLT3	PASS	0/0	0	13								intronic	intronic	intronic	ENSG00000122025								.	.	.	0	13	varscan
13	28623501	G	T	SIGN0051	FLT3	PASS	0/1	2.35	85								intronic	intronic	intronic	ENSG00000122025								.	.	.	2	83	varscan
13	28623936	G	A	SIGN0051	FLT3	PASS	0/0	0	36								intronic	intronic	intronic	ENSG00000122025								.	.	.	0	36	varscan
13	28623936	G	A	SIGN0051	FLT3	PASS	0/1	3.62	139								intronic	intronic	intronic	ENSG00000122025								.	.	.	5	133	varscan
13	28624294	G	A	SIGN0051	FLT3	PASS	1/1	100	44	0.558706	ENSG00000122025..ENST00000241453..exon6..c.C680T..p.T227M:ENSG00000122025..ENST00000380982..exon6..c.C680T..p.T227M:ENSG00000122025..ENST00000380987..exon6..c.C680T..p.T227M:ENSG00000122025..ENST00000537084..exon6..c.C680T..p.T227M	FLT3..uc001urw.3..exon6..c.C680T..p.T227M:FLT3..uc010tdn.2..exon6..c.C680T..p.T227M	FLT3..NM_004119..exon6..c.C680T..p.T227M	nonsynonymous_SNV	nonsynonymous_SNV	nonsynonymous_SNV	exonic	exonic	exonic	ENSG00000122025		D	0.999	P	0.879	T	0.15	CLINSIGx3duntestedx3bCLNDBNx3dnot_specifiedx3bCLNREVSTATx3dnotx3bCLNACCx3dRCV000121129.1x3bCLNDSDBx3dMedGenx3bCLNDSDBIDx3dCN169374	.	rs1933437	44	0	varscan
13	28624294	G	A	SIGN0051	FLT3	PASS	1/1	100	261	0.558706	ENSG00000122025..ENST00000241453..exon6..c.C680T..p.T227M:ENSG00000122025..ENST00000380982..exon6..c.C680T..p.T227M:ENSG00000122025..ENST00000380987..exon6..c.C680T..p.T227M:ENSG00000122025..ENST00000537084..exon6..c.C680T..p.T227M	FLT3..uc001urw.3..exon6..c.C680T..p.T227M:FLT3..uc010tdn.2..exon6..c.C680T..p.T227M	FLT3..NM_004119..exon6..c.C680T..p.T227M	nonsynonymous_SNV	nonsynonymous_SNV	nonsynonymous_SNV	exonic	exonic	exonic	ENSG00000122025		D	0.999	P	0.879	T	0.15	CLINSIGx3duntestedx3bCLNDBNx3dnot_specifiedx3bCLNREVSTATx3dnotx3bCLNACCx3dRCV000121129.1x3bCLNDSDBx3dMedGenx3bCLNDSDBIDx3dCN169374	.	rs1933437	259	0	varscan
13	28636084	G	A	SIGN0051	FLT3	PASS	1/1	100	29	0.958067	ENSG00000122025..ENST00000241453..exon3..c.C288T..p.D96D:ENSG00000122025..ENST00000380982..exon3..c.C288T..p.D96D:ENSG00000122025..ENST00000380987..exon3..c.C288T..p.D96D:ENSG00000122025..ENST00000537084..exon3..c.C288T..p.D96D	FLT3..uc001urw.3..exon3..c.C288T..p.D96D:FLT3..uc010tdn.2..exon3..c.C288T..p.D96D	FLT3..NM_004119..exon3..c.C288T..p.D96D	synonymous_SNV	synonymous_SNV	synonymous_SNV	exonic	exonic	exonic	ENSG00000122025								.	.	rs7338903	29	0	varscan
13	28636084	G	A	SIGN0051	FLT3	PASS	1/1	100	175	0.958067	ENSG00000122025..ENST00000241453..exon3..c.C288T..p.D96D:ENSG00000122025..ENST00000380982..exon3..c.C288T..p.D96D:ENSG00000122025..ENST00000380987..exon3..c.C288T..p.D96D:ENSG00000122025..ENST00000537084..exon3..c.C288T..p.D96D	FLT3..uc001urw.3..exon3..c.C288T..p.D96D:FLT3..uc010tdn.2..exon3..c.C288T..p.D96D	FLT3..NM_004119..exon3..c.C288T..p.D96D	synonymous_SNV	synonymous_SNV	synonymous_SNV	exonic	exonic	exonic	ENSG00000122025								.	.	rs7338903	175	0	varscan
13	28644510	C	A	SIGN0051	FLT3	PASS	1/1	100	12	0.994209							intronic	intronic	intronic	ENSG00000122025								.	.	rs2387350	12	0	varscan
13	28644510	C	A	SIGN0051	FLT3	PASS	1/1	100	46	0.994209							intronic	intronic	intronic	ENSG00000122025								.	.	rs2387350	46	0	varscan
13	28578213	C	T	SIGN0053	FLT3	PASS	0/1	42.47	73	0.0375399	ENSG00000122025..ENST00000537084..exon23..c.G2835A..p.P945P:ENSG00000122025..ENST00000241453..exon24..c.G2958A..p.P986P:ENSG00000122025..ENST00000380982..exon24..c.G2967A..p.P989P	FLT3..uc010tdn.2..exon23..c.G2835A..p.P945P:FLT3..uc001urw.3..exon24..c.G2958A..p.P986P	FLT3..NM_004119..exon24..c.G2958A..p.P986P	synonymous_SNV	synonymous_SNV	synonymous_SNV	exonic	exonic	exonic	ENSG00000122025									.	rs56027115	31	42	varscan
13	28578213	C	T	SIGN0053	FLT3	PASS	0/1	47.13	332	0.0375399	ENSG00000122025..ENST00000537084..exon23..c.G2835A..p.P945P:ENSG00000122025..ENST00000241453..exon24..c.G2958A..p.P986P:ENSG00000122025..ENST00000380982..exon24..c.G2967A..p.P989P	FLT3..uc010tdn.2..exon23..c.G2835A..p.P945P:FLT3..uc001urw.3..exon24..c.G2958A..p.P986P	FLT3..NM_004119..exon24..c.G2958A..p.P986P	synonymous_SNV	synonymous_SNV	synonymous_SNV	exonic	exonic	exonic	ENSG00000122025									.	rs56027115	156	175	varscan
13	28589267	C	T	SIGN0053	FLT3	PASS	0/1	36.36	33	0.392173							intronic	intronic	intronic	ENSG00000122025									.	rs4073630	12	21	varscan
13	28589267	C	T	SIGN0053	FLT3	PASS	0/1	41.03	78	0.392173							intronic	intronic	intronic	ENSG00000122025									.	rs4073630	32	46	varscan
13	28602153	T	G	SIGN0053	FLT3	PASS	0/1	30	11	0.00599042							intronic	intronic	intronic	ENSG00000122025									.	rs75469608	3	7	varscan
13	28602153	T	G	SIGN0053	FLT3	PASS	0/1	57.69	52	0.00599042							intronic	intronic	intronic	ENSG00000122025									.	rs75469608	30	22	varscan
13	28607988	G	T	SIGN0053	FLT3	PASS	0/1	6.9	31								intronic	intronic	intronic	ENSG00000122025									.	.	2	27	varscan
13	28607988	G	T	SIGN0053	FLT3	PASS	0/1	2.68	114								intronic	intronic	intronic	ENSG00000122025									.	.	3	109	varscan
13	28607992	A	T	SIGN0053	FLT3	PASS	0/1	6.25	32								intronic	intronic	intronic	ENSG00000122025									.	.	2	30	varscan
13	28607992	A	T	SIGN0053	FLT3	PASS	0/1	3.6	111								intronic	intronic	intronic	ENSG00000122025									.	.	4	107	varscan
13	28608283	G	A	SIGN0053	FLT3	PASS	0/1	52.38	21	0.00898562	ENSG00000122025..ENST00000241453..exon14..c.C1773T..p.Y591Y:ENSG00000122025..ENST00000380982..exon14..c.C1773T..p.Y591Y:ENSG00000122025..ENST00000380987..exon14..c.C1773T..p.Y591Y:ENSG00000122025..ENST00000537084..exon14..c.C1773T..p.Y591Y	FLT3..uc001urw.3..exon14..c.C1773T..p.Y591Y:FLT3..uc010tdn.2..exon14..c.C1773T..p.Y591Y	FLT3..NM_004119..exon14..c.C1773T..p.Y591Y	synonymous_SNV	synonymous_SNV	synonymous_SNV	exonic	exonic	exonic	ENSG00000122025									.	rs115466624	11	10	varscan
13	28608283	G	A	SIGN0053	FLT3	PASS	0/1	50.63	80	0.00898562	ENSG00000122025..ENST00000241453..exon14..c.C1773T..p.Y591Y:ENSG00000122025..ENST00000380982..exon14..c.C1773T..p.Y591Y:ENSG00000122025..ENST00000380987..exon14..c.C1773T..p.Y591Y:ENSG00000122025..ENST00000537084..exon14..c.C1773T..p.Y591Y	FLT3..uc001urw.3..exon14..c.C1773T..p.Y591Y:FLT3..uc010tdn.2..exon14..c.C1773T..p.Y591Y	FLT3..NM_004119..exon14..c.C1773T..p.Y591Y	synonymous_SNV	synonymous_SNV	synonymous_SNV	exonic	exonic	exonic	ENSG00000122025									.	rs115466624	40	39	varscan
13	28608459	T	C	SIGN0053	FLT3	PASS	0/1	56.41	40	0.139776	ENSG00000122025..ENST00000241453..exon13..c.A1683G..p.L561L:ENSG00000122025..ENST00000380982..exon13..c.A1683G..p.L561L:ENSG00000122025..ENST00000380987..exon13..c.A1683G..p.L561L:ENSG00000122025..ENST00000537084..exon13..c.A1683G..p.L561L	FLT3..uc001urw.3..exon13..c.A1683G..p.L561L:FLT3..uc010tdn.2..exon13..c.A1683G..p.L561L	FLT3..NM_004119..exon13..c.A1683G..p.L561L	synonymous_SNV	synonymous_SNV	synonymous_SNV	exonic	exonic	exonic	ENSG00000122025									IDx3dCOSM19740x3bOCCURENCEx3d5(haematopoietic_and_lymphoid_tissue):2(large_intestine)	rs34374211	22	17	varscan
13	28608459	T	C	SIGN0053	FLT3	PASS	0/1	47.1	140	0.139776	ENSG00000122025..ENST00000241453..exon13..c.A1683G..p.L561L:ENSG00000122025..ENST00000380982..exon13..c.A1683G..p.L561L:ENSG00000122025..ENST00000380987..exon13..c.A1683G..p.L561L:ENSG00000122025..ENST00000537084..exon13..c.A1683G..p.L561L	FLT3..uc001urw.3..exon13..c.A1683G..p.L561L:FLT3..uc010tdn.2..exon13..c.A1683G..p.L561L	FLT3..NM_004119..exon13..c.A1683G..p.L561L	synonymous_SNV	synonymous_SNV	synonymous_SNV	exonic	exonic	exonic	ENSG00000122025									IDx3dCOSM19740x3bOCCURENCEx3d5(haematopoietic_and_lymphoid_tissue):2(large_intestine)	rs34374211	65	73	varscan
13	28609935	T	C	SIGN0053	FLT3	PASS	0/1	50	10	0.0091853							intronic	intronic	intronic	ENSG00000122025									.	rs114092460	5	5	varscan
13	28609935	T	C	SIGN0053	FLT3	PASS	0/1	46.39	99	0.0091853							intronic	intronic	intronic	ENSG00000122025									.	rs114092460	45	52	varscan
13	28611630	T	C	SIGN0053	FLT3	PASS	1/1	87.5	8	0.149561							intronic	intronic	intronic	ENSG00000122025									.	rs66976696	7	1	varscan
13	28611630	T	C	SIGN0053	FLT3	PASS	0/1	55.56	18	0.149561							intronic	intronic	intronic	ENSG00000122025									.	rs66976696	10	8	varscan
13	28622356	G	A	SIGN0053	FLT3	PASS	0/1	51.61	32	0.837061							intronic	intronic	intronic	ENSG00000122025									.	rs2153000	16	15	varscan
13	28622356	G	A	SIGN0053	FLT3	PASS	0/1	51.32	154	0.837061							intronic	intronic	intronic	ENSG00000122025									.	rs2153000	78	74	varscan
13	28623936	G	A	SIGN0053	FLT3	PASS	0/0	0	13								intronic	intronic	intronic	ENSG00000122025									.	.	0	13	varscan
13	28623936	G	A	SIGN0053	FLT3	PASS	0/1	2.52	119								intronic	intronic	intronic	ENSG00000122025									.	.	3	116	varscan
13	28623938	G	A	SIGN0053	FLT3	PASS	0/0	0	13								intronic	intronic	intronic	ENSG00000122025									.	.	0	13	varscan
13	28623938	G	A	SIGN0053	FLT3	PASS	0/1	2.56	119								intronic	intronic	intronic	ENSG00000122025									.	.	3	114	varscan
13	28624374	G	T	SIGN0053	FLT3	PASS	0/1	50	22	0.0461262							intronic	intronic	intronic	ENSG00000122025									.	rs80133756	11	11	varscan
13	28624374	G	T	SIGN0053	FLT3	PASS	0/1	45.83	145	0.0461262							intronic	intronic	intronic	ENSG00000122025									.	rs80133756	66	78	varscan
13	28635922	T	A	SIGN0053	FLT3	PASS	0/0	0	10	0.000199681							intronic	intronic	intronic	ENSG00000122025									.	.	0	8	varscan
13	28635922	T	A	SIGN0053	FLT3	PASS	0/1	5.41	49	0.000199681							intronic	intronic	intronic	ENSG00000122025									.	.	2	35	varscan
13	28636084	G	A	SIGN0053	FLT3	PASS	1/1	100	97	0.958067	ENSG00000122025..ENST00000241453..exon3..c.C288T..p.D96D:ENSG00000122025..ENST00000380982..exon3..c.C288T..p.D96D:ENSG00000122025..ENST00000380987..exon3..c.C288T..p.D96D:ENSG00000122025..ENST00000537084..exon3..c.C288T..p.D96D	FLT3..uc001urw.3..exon3..c.C288T..p.D96D:FLT3..uc010tdn.2..exon3..c.C288T..p.D96D	FLT3..NM_004119..exon3..c.C288T..p.D96D	synonymous_SNV	synonymous_SNV	synonymous_SNV	exonic	exonic	exonic	ENSG00000122025									.	rs7338903	97	0	varscan
13	28636084	G	A	SIGN0053	FLT3	PASS	1/1	100	194	0.958067	ENSG00000122025..ENST00000241453..exon3..c.C288T..p.D96D:ENSG00000122025..ENST00000380982..exon3..c.C288T..p.D96D:ENSG00000122025..ENST00000380987..exon3..c.C288T..p.D96D:ENSG00000122025..ENST00000537084..exon3..c.C288T..p.D96D	FLT3..uc001urw.3..exon3..c.C288T..p.D96D:FLT3..uc010tdn.2..exon3..c.C288T..p.D96D	FLT3..NM_004119..exon3..c.C288T..p.D96D	synonymous_SNV	synonymous_SNV	synonymous_SNV	exonic	exonic	exonic	ENSG00000122025									.	rs7338903	193	0	varscan
13	28644510	C	A	SIGN0053	FLT3	PASS	1/1	100	8	0.994209							intronic	intronic	intronic	ENSG00000122025									.	rs2387350	8	0	varscan
13	28644510	C	A	SIGN0053	FLT3	PASS	1/1	100	46	0.994209							intronic	intronic	intronic	ENSG00000122025									.	rs2387350	46	0	varscan
13	28644885	T	C	SIGN0053	FLT3	PASS	0/1	53.85	13	0.246006							intronic	intronic	intronic	ENSG00000122025									.	rs7982889	7	6	varscan
13	28644885	T	C	SIGN0053	FLT3	PASS	0/1	61.36	45	0.246006							intronic	intronic	intronic	ENSG00000122025									.	rs7982889	27	17	varscan
13	28674628	T	C	SIGN0053	FLT3	PASS	0/1	38.46	13	0.373602	ENSG00000122025..ENST00000241453..exon1..c.A20G..p.D7G:ENSG00000122025..ENST00000380982..exon1..c.A20G..p.D7G:ENSG00000122025..ENST00000380987..exon1..c.A20G..p.D7G:ENSG00000122025..ENST00000537084..exon1..c.A20G..p.D7G	FLT3..uc001urw.3..exon1..c.A20G..p.D7G:FLT3..uc010tdn.2..exon1..c.A20G..p.D7G	FLT3..NM_004119..exon1..c.A20G..p.D7G	nonsynonymous_SNV	nonsynonymous_SNV	nonsynonymous_SNV	exonic	exonic	exonic	ENSG00000122025		B	0	B	0	T	0.69		IDx3dCOSM4147677x3bOCCURENCEx3d1(thyroid)	rs12872889	5	8	varscan
13	28674628	T	C	SIGN0053	FLT3	PASS	0/1	35.14	37	0.373602	ENSG00000122025..ENST00000241453..exon1..c.A20G..p.D7G:ENSG00000122025..ENST00000380982..exon1..c.A20G..p.D7G:ENSG00000122025..ENST00000380987..exon1..c.A20G..p.D7G:ENSG00000122025..ENST00000537084..exon1..c.A20G..p.D7G	FLT3..uc001urw.3..exon1..c.A20G..p.D7G:FLT3..uc010tdn.2..exon1..c.A20G..p.D7G	FLT3..NM_004119..exon1..c.A20G..p.D7G	nonsynonymous_SNV	nonsynonymous_SNV	nonsynonymous_SNV	exonic	exonic	exonic	ENSG00000122025		B	0	B	0	T	0.69		IDx3dCOSM4147677x3bOCCURENCEx3d1(thyroid)	rs12872889	13	24	varscan
13	28602226	AAG	A	SIGN0053	FLT3	PASS	0/1	57.14	36	0.767173							intronic	intronic	intronic	ENSG00000122025								.	.	rs60462219	20	15	varscan
13	28602226	AAG	A	SIGN0053	FLT3	PASS	1/1	75.4	126	0.767173							intronic	intronic	intronic	ENSG00000122025								.	.	rs60462219	95	31	varscan
13	28647489	GA	G	SIGN0053	FLT3	PASS	0/1	40.74	33	0.675519							intronic	intronic	intronic	ENSG00000122025								.	.	.	11	16	varscan
13	28647489	GA	G	SIGN0053	FLT3	PASS	0/1	38.81	77	0.675519							intronic	intronic	intronic	ENSG00000122025								.	.	.	26	41	varscan
13	28578213	C	T	SIGN0053	FLT3	PASS	0/1	42.47	73	0.0375399	ENSG00000122025..ENST00000537084..exon23..c.G2835A..p.P945P:ENSG00000122025..ENST00000241453..exon24..c.G2958A..p.P986P:ENSG00000122025..ENST00000380982..exon24..c.G2967A..p.P989P	FLT3..uc010tdn.2..exon23..c.G2835A..p.P945P:FLT3..uc001urw.3..exon24..c.G2958A..p.P986P	FLT3..NM_004119..exon24..c.G2958A..p.P986P	synonymous_SNV	synonymous_SNV	synonymous_SNV	exonic	exonic	exonic	ENSG00000122025								.	.	rs56027115	31	42	varscan
13	28578213	C	T	SIGN0053	FLT3	PASS	0/1	47.13	332	0.0375399	ENSG00000122025..ENST00000537084..exon23..c.G2835A..p.P945P:ENSG00000122025..ENST00000241453..exon24..c.G2958A..p.P986P:ENSG00000122025..ENST00000380982..exon24..c.G2967A..p.P989P	FLT3..uc010tdn.2..exon23..c.G2835A..p.P945P:FLT3..uc001urw.3..exon24..c.G2958A..p.P986P	FLT3..NM_004119..exon24..c.G2958A..p.P986P	synonymous_SNV	synonymous_SNV	synonymous_SNV	exonic	exonic	exonic	ENSG00000122025								.	.	rs56027115	156	175	varscan
13	28589267	C	T	SIGN0053	FLT3	PASS	0/1	36.36	33	0.392173							intronic	intronic	intronic	ENSG00000122025								.	.	rs4073630	12	21	varscan
13	28589267	C	T	SIGN0053	FLT3	PASS	0/1	41.03	78	0.392173							intronic	intronic	intronic	ENSG00000122025								.	.	rs4073630	32	46	varscan
13	28602153	T	G	SIGN0053	FLT3	PASS	0/1	30	11	0.00599042							intronic	intronic	intronic	ENSG00000122025								.	.	rs75469608	3	7	varscan
13	28602153	T	G	SIGN0053	FLT3	PASS	0/1	57.69	52	0.00599042							intronic	intronic	intronic	ENSG00000122025								.	.	rs75469608	30	22	varscan
13	28607988	G	T	SIGN0053	FLT3	PASS	0/1	6.9	31								intronic	intronic	intronic	ENSG00000122025								.	.	.	2	27	varscan
13	28607988	G	T	SIGN0053	FLT3	PASS	0/1	2.68	114								intronic	intronic	intronic	ENSG00000122025								.	.	.	3	109	varscan
13	28607992	A	T	SIGN0053	FLT3	PASS	0/1	6.25	32								intronic	intronic	intronic	ENSG00000122025								.	.	.	2	30	varscan
13	28607992	A	T	SIGN0053	FLT3	PASS	0/1	3.6	111								intronic	intronic	intronic	ENSG00000122025								.	.	.	4	107	varscan
13	28608283	G	A	SIGN0053	FLT3	PASS	0/1	52.38	21	0.00898562	ENSG00000122025..ENST00000241453..exon14..c.C1773T..p.Y591Y:ENSG00000122025..ENST00000380982..exon14..c.C1773T..p.Y591Y:ENSG00000122025..ENST00000380987..exon14..c.C1773T..p.Y591Y:ENSG00000122025..ENST00000537084..exon14..c.C1773T..p.Y591Y	FLT3..uc001urw.3..exon14..c.C1773T..p.Y591Y:FLT3..uc010tdn.2..exon14..c.C1773T..p.Y591Y	FLT3..NM_004119..exon14..c.C1773T..p.Y591Y	synonymous_SNV	synonymous_SNV	synonymous_SNV	exonic	exonic	exonic	ENSG00000122025								.	.	rs115466624	11	10	varscan
13	28608283	G	A	SIGN0053	FLT3	PASS	0/1	50.63	80	0.00898562	ENSG00000122025..ENST00000241453..exon14..c.C1773T..p.Y591Y:ENSG00000122025..ENST00000380982..exon14..c.C1773T..p.Y591Y:ENSG00000122025..ENST00000380987..exon14..c.C1773T..p.Y591Y:ENSG00000122025..ENST00000537084..exon14..c.C1773T..p.Y591Y	FLT3..uc001urw.3..exon14..c.C1773T..p.Y591Y:FLT3..uc010tdn.2..exon14..c.C1773T..p.Y591Y	FLT3..NM_004119..exon14..c.C1773T..p.Y591Y	synonymous_SNV	synonymous_SNV	synonymous_SNV	exonic	exonic	exonic	ENSG00000122025								.	.	rs115466624	40	39	varscan
13	28608459	T	C	SIGN0053	FLT3	PASS	0/1	56.41	40	0.139776	ENSG00000122025..ENST00000241453..exon13..c.A1683G..p.L561L:ENSG00000122025..ENST00000380982..exon13..c.A1683G..p.L561L:ENSG00000122025..ENST00000380987..exon13..c.A1683G..p.L561L:ENSG00000122025..ENST00000537084..exon13..c.A1683G..p.L561L	FLT3..uc001urw.3..exon13..c.A1683G..p.L561L:FLT3..uc010tdn.2..exon13..c.A1683G..p.L561L	FLT3..NM_004119..exon13..c.A1683G..p.L561L	synonymous_SNV	synonymous_SNV	synonymous_SNV	exonic	exonic	exonic	ENSG00000122025								.	IDx3dCOSM19740x3bOCCURENCEx3d5(haematopoietic_and_lymphoid_tissue):2(large_intestine)	rs34374211	22	17	varscan
13	28608459	T	C	SIGN0053	FLT3	PASS	0/1	47.1	140	0.139776	ENSG00000122025..ENST00000241453..exon13..c.A1683G..p.L561L:ENSG00000122025..ENST00000380982..exon13..c.A1683G..p.L561L:ENSG00000122025..ENST00000380987..exon13..c.A1683G..p.L561L:ENSG00000122025..ENST00000537084..exon13..c.A1683G..p.L561L	FLT3..uc001urw.3..exon13..c.A1683G..p.L561L:FLT3..uc010tdn.2..exon13..c.A1683G..p.L561L	FLT3..NM_004119..exon13..c.A1683G..p.L561L	synonymous_SNV	synonymous_SNV	synonymous_SNV	exonic	exonic	exonic	ENSG00000122025								.	IDx3dCOSM19740x3bOCCURENCEx3d5(haematopoietic_and_lymphoid_tissue):2(large_intestine)	rs34374211	65	73	varscan
13	28609935	T	C	SIGN0053	FLT3	PASS	0/1	50	10	0.0091853							intronic	intronic	intronic	ENSG00000122025								.	.	rs114092460	5	5	varscan
13	28609935	T	C	SIGN0053	FLT3	PASS	0/1	46.39	99	0.0091853							intronic	intronic	intronic	ENSG00000122025								.	.	rs114092460	45	52	varscan
13	28611630	T	C	SIGN0053	FLT3	PASS	1/1	87.5	8	0.149561							intronic	intronic	intronic	ENSG00000122025								.	.	rs66976696	7	1	varscan
13	28611630	T	C	SIGN0053	FLT3	PASS	0/1	55.56	18	0.149561							intronic	intronic	intronic	ENSG00000122025								.	.	rs66976696	10	8	varscan
13	28622356	G	A	SIGN0053	FLT3	PASS	0/1	51.61	32	0.837061							intronic	intronic	intronic	ENSG00000122025								.	.	rs2153000	16	15	varscan
13	28622356	G	A	SIGN0053	FLT3	PASS	0/1	51.32	154	0.837061							intronic	intronic	intronic	ENSG00000122025								.	.	rs2153000	78	74	varscan
13	28624374	G	T	SIGN0053	FLT3	PASS	0/1	50	22	0.0461262							intronic	intronic	intronic	ENSG00000122025								.	.	rs80133756	11	11	varscan
13	28624374	G	T	SIGN0053	FLT3	PASS	0/1	45.83	145	0.0461262							intronic	intronic	intronic	ENSG00000122025								.	.	rs80133756	66	78	varscan
13	28635922	T	A	SIGN0053	FLT3	PASS	0/0	0	10	0.000199681							intronic	intronic	intronic	ENSG00000122025								.	.	.	0	8	varscan
13	28635922	T	A	SIGN0053	FLT3	PASS	0/1	5.41	49	0.000199681							intronic	intronic	intronic	ENSG00000122025								.	.	.	2	35	varscan
13	28636084	G	A	SIGN0053	FLT3	PASS	1/1	100	97	0.958067	ENSG00000122025..ENST00000241453..exon3..c.C288T..p.D96D:ENSG00000122025..ENST00000380982..exon3..c.C288T..p.D96D:ENSG00000122025..ENST00000380987..exon3..c.C288T..p.D96D:ENSG00000122025..ENST00000537084..exon3..c.C288T..p.D96D	FLT3..uc001urw.3..exon3..c.C288T..p.D96D:FLT3..uc010tdn.2..exon3..c.C288T..p.D96D	FLT3..NM_004119..exon3..c.C288T..p.D96D	synonymous_SNV	synonymous_SNV	synonymous_SNV	exonic	exonic	exonic	ENSG00000122025								.	.	rs7338903	97	0	varscan
13	28636084	G	A	SIGN0053	FLT3	PASS	1/1	100	194	0.958067	ENSG00000122025..ENST00000241453..exon3..c.C288T..p.D96D:ENSG00000122025..ENST00000380982..exon3..c.C288T..p.D96D:ENSG00000122025..ENST00000380987..exon3..c.C288T..p.D96D:ENSG00000122025..ENST00000537084..exon3..c.C288T..p.D96D	FLT3..uc001urw.3..exon3..c.C288T..p.D96D:FLT3..uc010tdn.2..exon3..c.C288T..p.D96D	FLT3..NM_004119..exon3..c.C288T..p.D96D	synonymous_SNV	synonymous_SNV	synonymous_SNV	exonic	exonic	exonic	ENSG00000122025								.	.	rs7338903	193	0	varscan
13	28644510	C	A	SIGN0053	FLT3	PASS	1/1	100	8	0.994209							intronic	intronic	intronic	ENSG00000122025								.	.	rs2387350	8	0	varscan
13	28644510	C	A	SIGN0053	FLT3	PASS	1/1	100	46	0.994209							intronic	intronic	intronic	ENSG00000122025								.	.	rs2387350	46	0	varscan
13	28644885	T	C	SIGN0053	FLT3	PASS	0/1	53.85	13	0.246006							intronic	intronic	intronic	ENSG00000122025								.	.	rs7982889	7	6	varscan
13	28644885	T	C	SIGN0053	FLT3	PASS	0/1	61.36	45	0.246006							intronic	intronic	intronic	ENSG00000122025								.	.	rs7982889	27	17	varscan
13	28674628	T	C	SIGN0053	FLT3	PASS	0/1	38.46	13	0.373602	ENSG00000122025..ENST00000241453..exon1..c.A20G..p.D7G:ENSG00000122025..ENST00000380982..exon1..c.A20G..p.D7G:ENSG00000122025..ENST00000380987..exon1..c.A20G..p.D7G:ENSG00000122025..ENST00000537084..exon1..c.A20G..p.D7G	FLT3..uc001urw.3..exon1..c.A20G..p.D7G:FLT3..uc010tdn.2..exon1..c.A20G..p.D7G	FLT3..NM_004119..exon1..c.A20G..p.D7G	nonsynonymous_SNV	nonsynonymous_SNV	nonsynonymous_SNV	exonic	exonic	exonic	ENSG00000122025		B	0	B	0	T	0.69	.	IDx3dCOSM4147677x3bOCCURENCEx3d1(thyroid)	rs12872889	5	8	varscan
13	28674628	T	C	SIGN0053	FLT3	PASS	0/1	35.14	37	0.373602	ENSG00000122025..ENST00000241453..exon1..c.A20G..p.D7G:ENSG00000122025..ENST00000380982..exon1..c.A20G..p.D7G:ENSG00000122025..ENST00000380987..exon1..c.A20G..p.D7G:ENSG00000122025..ENST00000537084..exon1..c.A20G..p.D7G	FLT3..uc001urw.3..exon1..c.A20G..p.D7G:FLT3..uc010tdn.2..exon1..c.A20G..p.D7G	FLT3..NM_004119..exon1..c.A20G..p.D7G	nonsynonymous_SNV	nonsynonymous_SNV	nonsynonymous_SNV	exonic	exonic	exonic	ENSG00000122025		B	0	B	0	T	0.69	.	IDx3dCOSM4147677x3bOCCURENCEx3d1(thyroid)	rs12872889	13	24	varscan
13	28602226	AAG	A	SIGN0053	FLT3	PASS	0/1	60	36	0.767173							intronic	intronic	intronic	ENSG00000122025									.	rs60462219	21	14	varscan
13	28602226	AAG	A	SIGN0053	FLT3	PASS	1/1	75.4	126	0.767173							intronic	intronic	intronic	ENSG00000122025									.	rs60462219	95	31	varscan
13	28647489	GA	G	SIGN0053	FLT3	PASS	0/1	40.74	34	0.675519							intronic	intronic	intronic	ENSG00000122025									.	.	11	16	varscan
13	28647489	GA	G	SIGN0053	FLT3	PASS	0/1	38.81	77	0.675519							intronic	intronic	intronic	ENSG00000122025									.	.	26	41	varscan
13	28602226	AAG	A	SIGN0054	FLT3	PASS	0/1	74.36	40	0.767173							intronic	intronic	intronic	ENSG00000122025								.	.	rs60462219	29	10	varscan
13	28602226	AAG	A	SIGN0054	FLT3	PASS	0/1	74	152	0.767173							intronic	intronic	intronic	ENSG00000122025								.	.	rs60462219	111	39	varscan
13	28647489	GA	G	SIGN0054	FLT3	PASS	0/1	51.72	44	0.675519							intronic	intronic	intronic	ENSG00000122025								.	.	.	15	14	varscan
13	28647489	GA	G	SIGN0054	FLT3	PASS	0/1	65.08	72	0.675519							intronic	intronic	intronic	ENSG00000122025								.	.	.	41	22	varscan
13	28589230	A	T	SIGN0054	FLT3	PASS	0/0	0	22								intronic	intronic	intronic	ENSG00000122025								.	.	.	0	22	varscan
13	28589230	A	T	SIGN0054	FLT3	PASS	0/1	2.2	93								intronic	intronic	intronic	ENSG00000122025								.	.	.	2	89	varscan
13	28589267	C	T	SIGN0054	FLT3	PASS	0/1	50	46	0.392173							intronic	intronic	intronic	ENSG00000122025								.	.	rs4073630	23	23	varscan
13	28589267	C	T	SIGN0054	FLT3	PASS	0/1	52.21	113	0.392173							intronic	intronic	intronic	ENSG00000122025								.	.	rs4073630	59	54	varscan
13	28589495	C	G	SIGN0054	FLT3	PASS	0/1	65.79	38	0.227835							intronic	intronic	intronic	ENSG00000122025								.	.	rs9579142	25	13	varscan
13	28589495	C	G	SIGN0054	FLT3	PASS	0/1	51.85	108	0.227835							intronic	intronic	intronic	ENSG00000122025								.	.	rs9579142	56	52	varscan
13	28589509	C	T	SIGN0054	FLT3	PASS	0/1	61.76	35	0.21845							intronic	intronic	intronic	ENSG00000122025								.	.	rs9579143	21	13	varscan
13	28589509	C	T	SIGN0054	FLT3	PASS	0/1	54.46	101	0.21845							intronic	intronic	intronic	ENSG00000122025								.	.	rs9579143	55	46	varscan
13	28589662	C	G	SIGN0054	FLT3	PASS	1/1	100	60	0.851238							intronic	intronic	intronic	ENSG00000122025								.	.	rs4497507	54	0	varscan
13	28589662	C	G	SIGN0054	FLT3	PASS	1/1	100	162	0.851238							intronic	intronic	intronic	ENSG00000122025								.	.	rs4497507	155	0	varscan
13	28607916	T	A	SIGN0054	FLT3	PASS	1/1	100	15	0.570687							intronic	intronic	intronic	ENSG00000122025								.	.	rs2491222	15	0	varscan
13	28607916	T	A	SIGN0054	FLT3	PASS	1/1	100	58	0.570687							intronic	intronic	intronic	ENSG00000122025								.	.	rs2491222	58	0	varscan
13	28607989	T	G	SIGN0054	FLT3	PASS	1/1	100	49	0.578674							intronic	intronic	intronic	ENSG00000122025								.	.	rs2491223	47	0	varscan
13	28607989	T	G	SIGN0054	FLT3	PASS	1/1	100	148	0.578674							intronic	intronic	intronic	ENSG00000122025								.	.	rs2491223	135	0	varscan
13	28609825	A	G	SIGN0054	FLT3	PASS	1/1	100	146	0.563099							intronic	intronic	intronic	ENSG00000122025								.	.	rs2491227	145	0	varscan
13	28609825	A	G	SIGN0054	FLT3	PASS	1/1	100	302	0.563099							intronic	intronic	intronic	ENSG00000122025								.	.	rs2491227	299	0	varscan
13	28609846	A	T	SIGN0054	FLT3	PASS	1/1	100	117	0.563099							intronic	intronic	intronic	ENSG00000122025								.	.	rs2491228	116	0	varscan
13	28609846	A	T	SIGN0054	FLT3	PASS	1/1	100	254	0.563099							intronic	intronic	intronic	ENSG00000122025								.	.	rs2491228	252	0	varscan
13	28609991	T	C	SIGN0054	FLT3	PASS	1/1	100	19	0.563099							intronic	intronic	intronic	ENSG00000122025								.	.	rs2491229	19	0	varscan
13	28609991	T	C	SIGN0054	FLT3	PASS	1/1	100	66	0.563099							intronic	intronic	intronic	ENSG00000122025								.	.	rs2491229	66	0	varscan
13	28609997	T	C	SIGN0054	FLT3	PASS	1/1	100	22	0.563099							intronic	intronic	intronic	ENSG00000122025								.	.	rs2491230	22	0	varscan
13	28609997	T	C	SIGN0054	FLT3	PASS	1/1	100	73	0.563099							intronic	intronic	intronic	ENSG00000122025								.	.	rs2491230	73	0	varscan
13	28610183	A	G	SIGN0054	FLT3	PASS	1/1	100	47	0.563299							intronic	intronic	intronic	ENSG00000122025								.	.	rs2491231	47	0	varscan
13	28610183	A	G	SIGN0054	FLT3	PASS	1/1	100	89	0.563299							intronic	intronic	intronic	ENSG00000122025								.	.	rs2491231	89	0	varscan
13	28622356	G	A	SIGN0054	FLT3	PASS	1/1	100	69	0.837061							intronic	intronic	intronic	ENSG00000122025								.	.	rs2153000	69	0	varscan
13	28622356	G	A	SIGN0054	FLT3	PASS	1/1	100	181	0.837061							intronic	intronic	intronic	ENSG00000122025								.	.	rs2153000	181	0	varscan
13	28624294	G	A	SIGN0054	FLT3	PASS	1/1	100	112	0.558706	ENSG00000122025..ENST00000241453..exon6..c.C680T..p.T227M:ENSG00000122025..ENST00000380982..exon6..c.C680T..p.T227M:ENSG00000122025..ENST00000380987..exon6..c.C680T..p.T227M:ENSG00000122025..ENST00000537084..exon6..c.C680T..p.T227M	FLT3..uc001urw.3..exon6..c.C680T..p.T227M:FLT3..uc010tdn.2..exon6..c.C680T..p.T227M	FLT3..NM_004119..exon6..c.C680T..p.T227M	nonsynonymous_SNV	nonsynonymous_SNV	nonsynonymous_SNV	exonic	exonic	exonic	ENSG00000122025		D	0.999	P	0.879	T	0.15	CLINSIGx3duntestedx3bCLNDBNx3dnot_specifiedx3bCLNREVSTATx3dnotx3bCLNACCx3dRCV000121129.1x3bCLNDSDBx3dMedGenx3bCLNDSDBIDx3dCN169374	.	rs1933437	112	0	varscan
13	28624294	G	A	SIGN0054	FLT3	PASS	1/1	99.63	269	0.558706	ENSG00000122025..ENST00000241453..exon6..c.C680T..p.T227M:ENSG00000122025..ENST00000380982..exon6..c.C680T..p.T227M:ENSG00000122025..ENST00000380987..exon6..c.C680T..p.T227M:ENSG00000122025..ENST00000537084..exon6..c.C680T..p.T227M	FLT3..uc001urw.3..exon6..c.C680T..p.T227M:FLT3..uc010tdn.2..exon6..c.C680T..p.T227M	FLT3..NM_004119..exon6..c.C680T..p.T227M	nonsynonymous_SNV	nonsynonymous_SNV	nonsynonymous_SNV	exonic	exonic	exonic	ENSG00000122025		D	0.999	P	0.879	T	0.15	CLINSIGx3duntestedx3bCLNDBNx3dnot_specifiedx3bCLNREVSTATx3dnotx3bCLNACCx3dRCV000121129.1x3bCLNDSDBx3dMedGenx3bCLNDSDBIDx3dCN169374	.	rs1933437	267	1	varscan
13	28635922	T	A	SIGN0054	FLT3	PASS	0/0	0	11	0.000199681							intronic	intronic	intronic	ENSG00000122025								.	.	.	0	7	varscan
13	28635922	T	A	SIGN0054	FLT3	PASS	0/1	11.36	52	0.000199681							intronic	intronic	intronic	ENSG00000122025								.	.	.	5	39	varscan
13	28636084	G	A	SIGN0054	FLT3	PASS	1/1	100	80	0.958067	ENSG00000122025..ENST00000241453..exon3..c.C288T..p.D96D:ENSG00000122025..ENST00000380982..exon3..c.C288T..p.D96D:ENSG00000122025..ENST00000380987..exon3..c.C288T..p.D96D:ENSG00000122025..ENST00000537084..exon3..c.C288T..p.D96D	FLT3..uc001urw.3..exon3..c.C288T..p.D96D:FLT3..uc010tdn.2..exon3..c.C288T..p.D96D	FLT3..NM_004119..exon3..c.C288T..p.D96D	synonymous_SNV	synonymous_SNV	synonymous_SNV	exonic	exonic	exonic	ENSG00000122025								.	.	rs7338903	79	0	varscan
13	28636084	G	A	SIGN0054	FLT3	PASS	1/1	100	209	0.958067	ENSG00000122025..ENST00000241453..exon3..c.C288T..p.D96D:ENSG00000122025..ENST00000380982..exon3..c.C288T..p.D96D:ENSG00000122025..ENST00000380987..exon3..c.C288T..p.D96D:ENSG00000122025..ENST00000537084..exon3..c.C288T..p.D96D	FLT3..uc001urw.3..exon3..c.C288T..p.D96D:FLT3..uc010tdn.2..exon3..c.C288T..p.D96D	FLT3..NM_004119..exon3..c.C288T..p.D96D	synonymous_SNV	synonymous_SNV	synonymous_SNV	exonic	exonic	exonic	ENSG00000122025								.	.	rs7338903	209	0	varscan
13	28644510	C	A	SIGN0054	FLT3	PASS	1/1	100	16	0.994209							intronic	intronic	intronic	ENSG00000122025								.	.	rs2387350	16	0	varscan
13	28644510	C	A	SIGN0054	FLT3	PASS	1/1	100	45	0.994209							intronic	intronic	intronic	ENSG00000122025								.	.	rs2387350	45	0	varscan
13	28647489	GAAAA	G	SIGN0070	FLT3	PASS	0/1	38	34								intronic	intronic	intronic	ENSG00000122025								.	.	rs201203436	10	16	varscan
13	28647489	GAAAA	G	SIGN0070	FLT3	PASS	0/1	40	122								intronic	intronic	intronic	ENSG00000122025								.	.	rs201203436	35	52	varscan
13	28589239	T	C	SIGN0070	FLT3	PASS	0/1	55	29								intronic	intronic	intronic	ENSG00000122025								.	.	.	16	13	varscan
13	28589239	T	C	SIGN0070	FLT3	PASS	0/1	49	133								intronic	intronic	intronic	ENSG00000122025								.	.	.	65	66	varscan
13	28597458	G	T	SIGN0070	FLT3	PASS	0/1	16	20								intronic	intronic	intronic	ENSG00000122025								.	.	.	3	15	varscan
13	28597458	G	T	SIGN0070	FLT3	PASS	0/1	5	94								intronic	intronic	intronic	ENSG00000122025								.	.	.	5	81	varscan
13	28597686	G	A	SIGN0070	FLT3	PASS	0/1	37	24	0.0203674							intronic	intronic	intronic	ENSG00000122025								.	.	rs76991010	9	15	varscan
13	28597686	G	A	SIGN0070	FLT3	PASS	0/1	36	76	0.0203674							intronic	intronic	intronic	ENSG00000122025								.	.	rs76991010	28	48	varscan
13	28598825	T	C	SIGN0070	FLT3	PASS	0/1	55	9	0.166733							intronic	intronic	intronic	ENSG00000122025								.	.	rs12427992	5	4	varscan
13	28598825	T	C	SIGN0070	FLT3	PASS	0/1	40	27	0.166733							intronic	intronic	intronic	ENSG00000122025								.	.	rs12427992	11	16	varscan
13	28598880	C	A	SIGN0070	FLT3	PASS	0/0	0	19								intronic	intronic	intronic	ENSG00000122025								.	.	.	0	19	varscan
13	28598880	C	A	SIGN0070	FLT3	PASS	0/1	5	58								intronic	intronic	intronic	ENSG00000122025								.	.	.	3	55	varscan
13	28608473	C	T	SIGN0070	FLT3	PASS	1/1	100	58	0.0569089	ENSG00000122025..ENST00000241453..exon13..c.G1669A..p.V557I:ENSG00000122025..ENST00000380982..exon13..c.G1669A..p.V557I:ENSG00000122025..ENST00000380987..exon13..c.G1669A..p.V557I:ENSG00000122025..ENST00000537084..exon13..c.G1669A..p.V557I	FLT3..uc001urw.3..exon13..c.G1669A..p.V557I:FLT3..uc010tdn.2..exon13..c.G1669A..p.V557I	FLT3..NM_004119..exon13..c.G1669A..p.V557I	nonsynonymous_SNV	nonsynonymous_SNV	nonsynonymous_SNV	exonic	exonic	exonic	ENSG00000122025		B	0.004	B	0.002	T	0.86	CLINSIGx3duntestedx3bCLNDBNx3dnot_specifiedx3bCLNREVSTATx3dnotx3bCLNACCx3dRCV000121116.1x3bCLNDSDBx3dMedGenx3bCLNDSDBIDx3dCN169374	IDx3dCOSM28043x3bOCCURENCEx3d1(haematopoietic_and_lymphoid_tissue)	rs35958982	57	0	varscan
13	28608473	C	T	SIGN0070	FLT3	PASS	1/1	100	267	0.0569089	ENSG00000122025..ENST00000241453..exon13..c.G1669A..p.V557I:ENSG00000122025..ENST00000380982..exon13..c.G1669A..p.V557I:ENSG00000122025..ENST00000380987..exon13..c.G1669A..p.V557I:ENSG00000122025..ENST00000537084..exon13..c.G1669A..p.V557I	FLT3..uc001urw.3..exon13..c.G1669A..p.V557I:FLT3..uc010tdn.2..exon13..c.G1669A..p.V557I	FLT3..NM_004119..exon13..c.G1669A..p.V557I	nonsynonymous_SNV	nonsynonymous_SNV	nonsynonymous_SNV	exonic	exonic	exonic	ENSG00000122025		B	0.004	B	0.002	T	0.86	CLINSIGx3duntestedx3bCLNDBNx3dnot_specifiedx3bCLNREVSTATx3dnotx3bCLNACCx3dRCV000121116.1x3bCLNDSDBx3dMedGenx3bCLNDSDBIDx3dCN169374	IDx3dCOSM28043x3bOCCURENCEx3d1(haematopoietic_and_lymphoid_tissue)	rs35958982	267	0	varscan
13	28622356	G	A	SIGN0070	FLT3	PASS	0/1	39	81	0.837061							intronic	intronic	intronic	ENSG00000122025								.	.	rs2153000	32	49	varscan
13	28622356	G	A	SIGN0070	FLT3	PASS	0/1	46	247	0.837061							intronic	intronic	intronic	ENSG00000122025								.	.	rs2153000	115	132	varscan
13	28623935	T	A	SIGN0070	FLT3	PASS	0/0	0	49								intronic	intronic	intronic	ENSG00000122025								.	.	.	0	49	varscan
13	28623935	T	A	SIGN0070	FLT3	PASS	0/1	2	182								intronic	intronic	intronic	ENSG00000122025								.	.	.	4	177	varscan
13	28623936	G	A	SIGN0070	FLT3	PASS	0/0	0	42								intronic	intronic	intronic	ENSG00000122025								.	.	.	0	41	varscan
13	28623936	G	A	SIGN0070	FLT3	PASS	0/1	3	174								intronic	intronic	intronic	ENSG00000122025								.	.	.	5	161	varscan
13	28623938	G	A	SIGN0070	FLT3	PASS	0/0	0	46								intronic	intronic	intronic	ENSG00000122025								.	.	.	0	44	varscan
13	28623938	G	A	SIGN0070	FLT3	PASS	0/1	3	174								intronic	intronic	intronic	ENSG00000122025								.	.	.	6	166	varscan
13	28624431	C	T	SIGN0070	FLT3	PASS	0/1	54	24	0.0283546							intronic	intronic	intronic	ENSG00000122025								.	.	rs73439133	13	11	varscan
13	28624431	C	T	SIGN0070	FLT3	PASS	0/1	48	124	0.0283546							intronic	intronic	intronic	ENSG00000122025								.	.	rs73439133	59	63	varscan
13	28635922	T	A	SIGN0070	FLT3	PASS	0/1	11	30	0.000199681							intronic	intronic	intronic	ENSG00000122025								.	.	.	3	24	varscan
13	28635922	T	A	SIGN0070	FLT3	PASS	0/1	8	77	0.000199681							intronic	intronic	intronic	ENSG00000122025								.	.	.	6	62	varscan
13	28635924	T	A	SIGN0070	FLT3	PASS	0/0	0	30								intronic	intronic	intronic	ENSG00000122025								.	.	.	0	30	varscan
13	28635924	T	A	SIGN0070	FLT3	PASS	0/1	2	82								intronic	intronic	intronic	ENSG00000122025								.	.	.	2	79	varscan
13	28636084	G	A	SIGN0070	FLT3	PASS	0/1	50	75	0.958067	ENSG00000122025..ENST00000241453..exon3..c.C288T..p.D96D:ENSG00000122025..ENST00000380982..exon3..c.C288T..p.D96D:ENSG00000122025..ENST00000380987..exon3..c.C288T..p.D96D:ENSG00000122025..ENST00000537084..exon3..c.C288T..p.D96D	FLT3..uc001urw.3..exon3..c.C288T..p.D96D:FLT3..uc010tdn.2..exon3..c.C288T..p.D96D	FLT3..NM_004119..exon3..c.C288T..p.D96D	synonymous_SNV	synonymous_SNV	synonymous_SNV	exonic	exonic	exonic	ENSG00000122025								.	.	rs7338903	38	37	varscan
13	28636084	G	A	SIGN0070	FLT3	PASS	0/1	51	248	0.958067	ENSG00000122025..ENST00000241453..exon3..c.C288T..p.D96D:ENSG00000122025..ENST00000380982..exon3..c.C288T..p.D96D:ENSG00000122025..ENST00000380987..exon3..c.C288T..p.D96D:ENSG00000122025..ENST00000537084..exon3..c.C288T..p.D96D	FLT3..uc001urw.3..exon3..c.C288T..p.D96D:FLT3..uc010tdn.2..exon3..c.C288T..p.D96D	FLT3..NM_004119..exon3..c.C288T..p.D96D	synonymous_SNV	synonymous_SNV	synonymous_SNV	exonic	exonic	exonic	ENSG00000122025								.	.	rs7338903	128	120	varscan
13	28644510	C	A	SIGN0070	FLT3	PASS	1/1	100	16	0.994209							intronic	intronic	intronic	ENSG00000122025								.	.	rs2387350	15	0	varscan
13	28644510	C	A	SIGN0070	FLT3	PASS	1/1	100	85	0.994209							intronic	intronic	intronic	ENSG00000122025								.	.	rs2387350	84	0	varscan
13	28644540	C	A	SIGN0070	FLT3	PASS	0/1	52	25	0.00259585							intronic	intronic	intronic	ENSG00000122025								.	.	rs138837054	13	12	varscan
13	28644540	C	A	SIGN0070	FLT3	PASS	0/1	43	139	0.00259585							intronic	intronic	intronic	ENSG00000122025								.	.	rs138837054	60	77	varscan
13	28644830	A	G	SIGN0070	FLT3	PASS	0/1	55	34	0.169728							intronic	intronic	intronic	ENSG00000122025								.	.	rs9554239	19	15	varscan
13	28644830	A	G	SIGN0070	FLT3	PASS	0/1	48	146	0.169728							intronic	intronic	intronic	ENSG00000122025								.	.	rs9554239	70	74	varscan
13	28644885	T	C	SIGN0070	FLT3	PASS	0/1	73	15	0.246006							intronic	intronic	intronic	ENSG00000122025								.	.	rs7982889	11	4	varscan
13	28644885	T	C	SIGN0070	FLT3	PASS	0/1	38	78	0.246006							intronic	intronic	intronic	ENSG00000122025								.	.	rs7982889	30	48	varscan
13	28647573	C	T	SIGN0070	FLT3	PASS	0/1	43	122	0.176318							intronic	intronic	intronic	ENSG00000122025								.	.	rs9581971	53	69	varscan
13	28647573	C	T	SIGN0070	FLT3	PASS	0/1	53	365	0.176318							intronic	intronic	intronic	ENSG00000122025								.	.	rs9581971	193	171	varscan
13	28647710	C	T	SIGN0070	FLT3	PASS	0/1	30	13	0.175919							intronic	intronic	intronic	ENSG00000122025								.	.	rs9581972	4	9	varscan
13	28647710	C	T	SIGN0070	FLT3	PASS	0/1	50	48	0.175919							intronic	intronic	intronic	ENSG00000122025								.	.	rs9581972	24	24	varscan
13	28647723	A	C	SIGN0070	FLT3	PASS	0/1	50	10	0.175719							intronic	intronic	intronic	ENSG00000122025								.	.	rs9581973	5	5	varscan
13	28647723	A	C	SIGN0070	FLT3	PASS	0/1	45	42	0.175719							intronic	intronic	intronic	ENSG00000122025								.	.	rs9581973	19	23	varscan
13	28647759	T	A	SIGN0070	FLT3	PASS	1/1	100	8	0.991014							intronic	intronic	intronic	ENSG00000122025								.	.	rs9581974	8	0	varscan
13	28647759	T	A	SIGN0070	FLT3	PASS	1/1	100	15	0.991014							intronic	intronic	intronic	ENSG00000122025								.	.	rs9581974	15	0	varscan
13	28674628	T	C	SIGN0070	FLT3	PASS	0/1	38	21	0.373602	ENSG00000122025..ENST00000241453..exon1..c.A20G..p.D7G:ENSG00000122025..ENST00000380982..exon1..c.A20G..p.D7G:ENSG00000122025..ENST00000380987..exon1..c.A20G..p.D7G:ENSG00000122025..ENST00000537084..exon1..c.A20G..p.D7G	FLT3..uc001urw.3..exon1..c.A20G..p.D7G:FLT3..uc010tdn.2..exon1..c.A20G..p.D7G	FLT3..NM_004119..exon1..c.A20G..p.D7G	nonsynonymous_SNV	nonsynonymous_SNV	nonsynonymous_SNV	exonic	exonic	exonic	ENSG00000122025		B	0	B	0	T	0.69	.	IDx3dCOSM4147677x3bOCCURENCEx3d1(thyroid)	rs12872889	8	13	varscan
13	28674628	T	C	SIGN0070	FLT3	PASS	0/1	55	51	0.373602	ENSG00000122025..ENST00000241453..exon1..c.A20G..p.D7G:ENSG00000122025..ENST00000380982..exon1..c.A20G..p.D7G:ENSG00000122025..ENST00000380987..exon1..c.A20G..p.D7G:ENSG00000122025..ENST00000537084..exon1..c.A20G..p.D7G	FLT3..uc001urw.3..exon1..c.A20G..p.D7G:FLT3..uc010tdn.2..exon1..c.A20G..p.D7G	FLT3..NM_004119..exon1..c.A20G..p.D7G	nonsynonymous_SNV	nonsynonymous_SNV	nonsynonymous_SNV	exonic	exonic	exonic	ENSG00000122025		B	0	B	0	T	0.69	.	IDx3dCOSM4147677x3bOCCURENCEx3d1(thyroid)	rs12872889	27	22	varscan
13	28597447	ATC	A	SIGN0071	FLT3	PASS	0/1	44	29	0.101637							intronic	intronic	intronic	ENSG00000122025								.	.	rs35829721	13	16	varscan
13	28597447	ATC	A	SIGN0071	FLT3	PASS	0/1	28	64	0.101637							intronic	intronic	intronic	ENSG00000122025								.	.	rs35829721	18	46	varscan
13	28602226	AAG	A	SIGN0071	FLT3	PASS	0/1	63	49	0.767173							intronic	intronic	intronic	ENSG00000122025								.	.	rs60462219	31	18	varscan
13	28602226	AAG	A	SIGN0071	FLT3	PASS	1/1	76	110	0.767173							intronic	intronic	intronic	ENSG00000122025								.	.	rs60462219	83	26	varscan
13	28623938	G	GA	SIGN0071	FLT3	PASS	0/1	36	50	0.106629							intronic	intronic	intronic	ENSG00000122025								.	.	rs67491524	18	32	varscan
13	28623938	G	GA	SIGN0071	FLT3	PASS	0/1	28	114	0.106629							intronic	intronic	intronic	ENSG00000122025								.	.	rs67491524	31	79	varscan
13	28635909	CA	C	SIGN0071	FLT3	PASS	0/0	0	15								intronic	intronic	intronic	ENSG00000122025								.	.	.	0	15	varscan
13	28635909	CA	C	SIGN0071	FLT3	PASS	0/1	10	38								intronic	intronic	intronic	ENSG00000122025								.	.	.	4	34	varscan
13	28647489	GA	G	SIGN0071	FLT3	PASS	0/1	68	49	0.675519							intronic	intronic	intronic	ENSG00000122025								.	.	.	30	14	varscan
13	28647489	GA	G	SIGN0071	FLT3	PASS	0/1	61	93	0.675519							intronic	intronic	intronic	ENSG00000122025								.	.	.	41	26	varscan
13	28589267	C	T	SIGN0071	FLT3	PASS	0/1	43	65	0.392173							intronic	intronic	intronic	ENSG00000122025								.	.	rs4073630	28	37	varscan
13	28589267	C	T	SIGN0071	FLT3	PASS	0/1	56	97	0.392173							intronic	intronic	intronic	ENSG00000122025								.	.	rs4073630	54	42	varscan
13	28589495	C	G	SIGN0071	FLT3	PASS	0/1	41	39	0.227835							intronic	intronic	intronic	ENSG00000122025								.	.	rs9579142	16	23	varscan
13	28589495	C	G	SIGN0071	FLT3	PASS	0/1	63	94	0.227835							intronic	intronic	intronic	ENSG00000122025								.	.	rs9579142	60	34	varscan
13	28589509	C	T	SIGN0071	FLT3	PASS	0/1	38	39	0.21845							intronic	intronic	intronic	ENSG00000122025								.	.	rs9579143	15	24	varscan
13	28589509	C	T	SIGN0071	FLT3	PASS	0/1	64	85	0.21845							intronic	intronic	intronic	ENSG00000122025								.	.	rs9579143	54	30	varscan
13	28589662	C	G	SIGN0071	FLT3	PASS	1/1	100	66	0.851238							intronic	intronic	intronic	ENSG00000122025								.	.	rs4497507	63	0	varscan
13	28589662	C	G	SIGN0071	FLT3	PASS	1/1	100	162	0.851238							intronic	intronic	intronic	ENSG00000122025								.	.	rs4497507	157	0	varscan
13	28601621	C	T	SIGN0071	FLT3	PASS	0/1	50	16	0.101438							intronic	intronic	intronic	ENSG00000122025								.	.	rs9512985	8	8	varscan
13	28601621	C	T	SIGN0071	FLT3	PASS	0/1	55	27	0.101438							intronic	intronic	intronic	ENSG00000122025								.	.	rs9512985	15	12	varscan
13	28601640	G	A	SIGN0071	FLT3	PASS	0/0	0	16								intronic	intronic	intronic	ENSG00000122025								.	.	.	0	16	varscan
13	28601640	G	A	SIGN0071	FLT3	PASS	0/1	8	24								intronic	intronic	intronic	ENSG00000122025								.	.	.	2	22	varscan
13	28607916	T	A	SIGN0071	FLT3	PASS	1/1	100	23	0.570687							intronic	intronic	intronic	ENSG00000122025								.	.	rs2491222	23	0	varscan
13	28607916	T	A	SIGN0071	FLT3	PASS	1/1	100	56	0.570687							intronic	intronic	intronic	ENSG00000122025								.	.	rs2491222	56	0	varscan
13	28607989	T	G	SIGN0071	FLT3	PASS	1/1	100	82	0.578674							intronic	intronic	intronic	ENSG00000122025								.	.	rs2491223	79	0	varscan
13	28607989	T	G	SIGN0071	FLT3	PASS	1/1	94	156	0.578674							intronic	intronic	intronic	ENSG00000122025								.	.	rs2491223	141	8	varscan
13	28609825	A	G	SIGN0071	FLT3	PASS	1/1	100	197	0.563099							intronic	intronic	intronic	ENSG00000122025								.	.	rs2491227	197	0	varscan
13	28609825	A	G	SIGN0071	FLT3	PASS	1/1	99	312	0.563099							intronic	intronic	intronic	ENSG00000122025								.	.	rs2491227	308	1	varscan
13	28609846	A	T	SIGN0071	FLT3	PASS	1/1	100	164	0.563099							intronic	intronic	intronic	ENSG00000122025								.	.	rs2491228	158	0	varscan
13	28609846	A	T	SIGN0071	FLT3	PASS	1/1	99	246	0.563099							intronic	intronic	intronic	ENSG00000122025								.	.	rs2491228	243	1	varscan
13	28609991	T	C	SIGN0071	FLT3	PASS	1/1	100	39	0.563099							intronic	intronic	intronic	ENSG00000122025								.	.	rs2491229	39	0	varscan
13	28609991	T	C	SIGN0071	FLT3	PASS	1/1	100	111	0.563099							intronic	intronic	intronic	ENSG00000122025								.	.	rs2491229	110	0	varscan
13	28609997	T	C	SIGN0071	FLT3	PASS	1/1	100	40	0.563099							intronic	intronic	intronic	ENSG00000122025								.	.	rs2491230	40	0	varscan
13	28609997	T	C	SIGN0071	FLT3	PASS	1/1	100	116	0.563099							intronic	intronic	intronic	ENSG00000122025								.	.	rs2491230	116	0	varscan
13	28610183	A	G	SIGN0071	FLT3	PASS	1/1	98	60	0.563299							intronic	intronic	intronic	ENSG00000122025								.	.	rs2491231	59	1	varscan
13	28610183	A	G	SIGN0071	FLT3	PASS	1/1	99	148	0.563299							intronic	intronic	intronic	ENSG00000122025								.	.	rs2491231	145	1	varscan
13	28622356	G	A	SIGN0071	FLT3	PASS	0/1	55	99	0.837061							intronic	intronic	intronic	ENSG00000122025								.	.	rs2153000	55	44	varscan
13	28622356	G	A	SIGN0071	FLT3	PASS	0/1	51	170	0.837061							intronic	intronic	intronic	ENSG00000122025								.	.	rs2153000	87	83	varscan
13	28623699	G	T	SIGN0071	FLT3	PASS	0/1	44	101	0.107827							intronic	intronic	intronic	ENSG00000122025								.	.	rs9507985	45	56	varscan
13	28623699	G	T	SIGN0071	FLT3	PASS	0/1	50	247	0.107827							intronic	intronic	intronic	ENSG00000122025								.	.	rs9507985	125	122	varscan
13	28623759	C	T	SIGN0071	FLT3	PASS	0/1	48	135	0.102436							intronic	intronic	intronic	ENSG00000122025								.	.	rs9513004	66	69	varscan
13	28623759	C	T	SIGN0071	FLT3	PASS	0/1	43	290	0.102436							intronic	intronic	intronic	ENSG00000122025								.	.	rs9513004	127	163	varscan
13	28624294	G	A	SIGN0071	FLT3	PASS	0/1	44	185	0.558706	ENSG00000122025..ENST00000241453..exon6..c.C680T..p.T227M:ENSG00000122025..ENST00000380982..exon6..c.C680T..p.T227M:ENSG00000122025..ENST00000380987..exon6..c.C680T..p.T227M:ENSG00000122025..ENST00000537084..exon6..c.C680T..p.T227M	FLT3..uc001urw.3..exon6..c.C680T..p.T227M:FLT3..uc010tdn.2..exon6..c.C680T..p.T227M	FLT3..NM_004119..exon6..c.C680T..p.T227M	nonsynonymous_SNV	nonsynonymous_SNV	nonsynonymous_SNV	exonic	exonic	exonic	ENSG00000122025		D	0.999	P	0.879	T	0.15	CLINSIGx3duntestedx3bCLNDBNx3dnot_specifiedx3bCLNREVSTATx3dnotx3bCLNACCx3dRCV000121129.1x3bCLNDSDBx3dMedGenx3bCLNDSDBIDx3dCN169374	.	rs1933437	83	102	varscan
13	28624294	G	A	SIGN0071	FLT3	PASS	0/1	36	330	0.558706	ENSG00000122025..ENST00000241453..exon6..c.C680T..p.T227M:ENSG00000122025..ENST00000380982..exon6..c.C680T..p.T227M:ENSG00000122025..ENST00000380987..exon6..c.C680T..p.T227M:ENSG00000122025..ENST00000537084..exon6..c.C680T..p.T227M	FLT3..uc001urw.3..exon6..c.C680T..p.T227M:FLT3..uc010tdn.2..exon6..c.C680T..p.T227M	FLT3..NM_004119..exon6..c.C680T..p.T227M	nonsynonymous_SNV	nonsynonymous_SNV	nonsynonymous_SNV	exonic	exonic	exonic	ENSG00000122025		D	0.999	P	0.879	T	0.15	CLINSIGx3duntestedx3bCLNDBNx3dnot_specifiedx3bCLNREVSTATx3dnotx3bCLNACCx3dRCV000121129.1x3bCLNDSDBx3dMedGenx3bCLNDSDBIDx3dCN169374	.	rs1933437	120	210	varscan
13	28631868	A	G	SIGN0071	FLT3	PASS	1/1	100	11	0.962859							intronic	intronic	intronic	ENSG00000122025								.	.	rs6491255	11	0	varscan
13	28631868	A	G	SIGN0071	FLT3	PASS	1/1	100	9	0.962859							intronic	intronic	intronic	ENSG00000122025								.	.	rs6491255	9	0	varscan
13	28635923	T	A	SIGN0071	FLT3	PASS	0/0	0	25								intronic	intronic	intronic	ENSG00000122025								.	.	.	0	23	varscan
13	28635923	T	A	SIGN0071	FLT3	PASS	0/1	5	41								intronic	intronic	intronic	ENSG00000122025								.	.	.	2	34	varscan
13	28636084	G	A	SIGN0071	FLT3	PASS	1/1	100	92	0.958067	ENSG00000122025..ENST00000241453..exon3..c.C288T..p.D96D:ENSG00000122025..ENST00000380982..exon3..c.C288T..p.D96D:ENSG00000122025..ENST00000380987..exon3..c.C288T..p.D96D:ENSG00000122025..ENST00000537084..exon3..c.C288T..p.D96D	FLT3..uc001urw.3..exon3..c.C288T..p.D96D:FLT3..uc010tdn.2..exon3..c.C288T..p.D96D	FLT3..NM_004119..exon3..c.C288T..p.D96D	synonymous_SNV	synonymous_SNV	synonymous_SNV	exonic	exonic	exonic	ENSG00000122025								.	.	rs7338903	92	0	varscan
13	28636084	G	A	SIGN0071	FLT3	PASS	1/1	100	170	0.958067	ENSG00000122025..ENST00000241453..exon3..c.C288T..p.D96D:ENSG00000122025..ENST00000380982..exon3..c.C288T..p.D96D:ENSG00000122025..ENST00000380987..exon3..c.C288T..p.D96D:ENSG00000122025..ENST00000537084..exon3..c.C288T..p.D96D	FLT3..uc001urw.3..exon3..c.C288T..p.D96D:FLT3..uc010tdn.2..exon3..c.C288T..p.D96D	FLT3..NM_004119..exon3..c.C288T..p.D96D	synonymous_SNV	synonymous_SNV	synonymous_SNV	exonic	exonic	exonic	ENSG00000122025								.	.	rs7338903	170	0	varscan
13	28636312	C	T	SIGN0071	FLT3	PASS	0/1	37	48	0.105831							intronic	intronic	intronic	ENSG00000122025								.	.	rs1319107	18	30	varscan
13	28636312	C	T	SIGN0071	FLT3	PASS	0/1	43	65	0.105831							intronic	intronic	intronic	ENSG00000122025								.	.	rs1319107	28	37	varscan
13	28636354	C	T	SIGN0071	FLT3	PASS	0/1	47	42	0.105631							intronic	intronic	intronic	ENSG00000122025								.	.	rs1319106	20	22	varscan
13	28636354	C	T	SIGN0071	FLT3	PASS	0/1	26	34	0.105631							intronic	intronic	intronic	ENSG00000122025								.	.	rs1319106	9	25	varscan
13	28644510	C	A	SIGN0071	FLT3	PASS	1/1	100	22	0.994209							intronic	intronic	intronic	ENSG00000122025								.	.	rs2387350	21	0	varscan
13	28644510	C	A	SIGN0071	FLT3	PASS	1/1	100	54	0.994209							intronic	intronic	intronic	ENSG00000122025								.	.	rs2387350	54	0	varscan
13	28647741	T	A	SIGN0071	FLT3	PASS	1/1	100	12	0.673522							intronic	intronic	intronic	ENSG00000122025								.	.	rs11149513	12	0	varscan
13	28647741	T	A	SIGN0071	FLT3	PASS	1/1	100	18	0.673522							intronic	intronic	intronic	ENSG00000122025								.	.	rs11149513	17	0	varscan
13	28597447	ATC	A	SIGN0072	FLT3	PASS	0/1	44	25	0.101637							intronic	intronic	intronic	ENSG00000122025								.	.	rs35829721	11	14	varscan
13	28597447	ATC	A	SIGN0072	FLT3	PASS	0/1	38	57	0.101637							intronic	intronic	intronic	ENSG00000122025								.	.	rs35829721	22	35	varscan
13	28602226	AAG	A	SIGN0072	FLT3	PASS	0/1	44	35	0.767173							intronic	intronic	intronic	ENSG00000122025								.	.	rs60462219	11	14	varscan
13	28602226	AAG	A	SIGN0072	FLT3	PASS	0/1	75	109	0.767173							intronic	intronic	intronic	ENSG00000122025								.	.	rs60462219	54	18	varscan
13	28623938	G	GA	SIGN0072	FLT3	PASS	0/1	26	20	0.106629							intronic	intronic	intronic	ENSG00000122025								.	.	rs67491524	5	14	varscan
13	28623938	G	GA	SIGN0072	FLT3	PASS	0/1	36	146	0.106629							intronic	intronic	intronic	ENSG00000122025								.	.	rs67491524	52	89	varscan
13	28647489	GA	G	SIGN0072	FLT3	PASS	0/1	60	41	0.675519							intronic	intronic	intronic	ENSG00000122025								.	.	.	14	9	varscan
13	28647489	GA	G	SIGN0072	FLT3	PASS	0/1	58	89	0.675519							intronic	intronic	intronic	ENSG00000122025								.	.	.	29	21	varscan
13	28589223	G	T	SIGN0072	FLT3	PASS	0/0	0	33								intronic	intronic	intronic	ENSG00000122025								.	.	.	0	30	varscan
13	28589223	G	T	SIGN0072	FLT3	PASS	0/1	2	91								intronic	intronic	intronic	ENSG00000122025								.	.	.	2	82	varscan
13	28589509	C	T	SIGN0072	FLT3	PASS	0/1	48	29	0.21845							intronic	intronic	intronic	ENSG00000122025								.	.	rs9579143	14	15	varscan
13	28589509	C	T	SIGN0072	FLT3	PASS	0/1	42	88	0.21845							intronic	intronic	intronic	ENSG00000122025								.	.	rs9579143	37	51	varscan
13	28589662	C	G	SIGN0072	FLT3	PASS	1/1	100	82	0.851238							intronic	intronic	intronic	ENSG00000122025								.	.	rs4497507	80	0	varscan
13	28589662	C	G	SIGN0072	FLT3	PASS	1/1	100	122	0.851238							intronic	intronic	intronic	ENSG00000122025								.	.	rs4497507	117	0	varscan
13	28589964	C	A	SIGN0072	FLT3	PASS	0/0	0	24								intronic	intronic	intronic	ENSG00000122025								.	.	.	0	24	varscan
13	28589964	C	A	SIGN0072	FLT3	PASS	0/1	5	54								intronic	intronic	intronic	ENSG00000122025								.	.	.	3	51	varscan
13	28592546	T	C	SIGN0072	FLT3	PASS	0/1	63	33	0.249002							intronic	intronic	intronic	ENSG00000122025								.	.	rs17086226	21	12	varscan
13	28592546	T	C	SIGN0072	FLT3	PASS	0/1	53	126	0.249002							intronic	intronic	intronic	ENSG00000122025								.	.	rs17086226	68	58	varscan
13	28597459	G	T	SIGN0072	FLT3	PASS	0/0	0	29								intronic	intronic	intronic	ENSG00000122025								.	.	.	0	28	varscan
13	28597459	G	T	SIGN0072	FLT3	PASS	0/1	3	67								intronic	intronic	intronic	ENSG00000122025								.	.	.	2	55	varscan
13	28602256	C	T	SIGN0072	FLT3	PASS	0/1	48	49	0.156749							intronic	intronic	intronic	ENSG00000122025								.	.	rs61944200	24	25	varscan
13	28602256	C	T	SIGN0072	FLT3	PASS	0/1	44	225	0.156749							intronic	intronic	intronic	ENSG00000122025								.	.	rs61944200	99	126	varscan
13	28607916	T	A	SIGN0072	FLT3	PASS	0/1	48	29	0.570687							intronic	intronic	intronic	ENSG00000122025								.	.	rs2491222	14	15	varscan
13	28607916	T	A	SIGN0072	FLT3	PASS	0/1	65	60	0.570687							intronic	intronic	intronic	ENSG00000122025								.	.	rs2491222	39	21	varscan
13	28607989	T	G	SIGN0072	FLT3	PASS	0/1	56	73	0.578674							intronic	intronic	intronic	ENSG00000122025								.	.	rs2491223	41	31	varscan
13	28607989	T	G	SIGN0072	FLT3	PASS	0/1	43	170	0.578674							intronic	intronic	intronic	ENSG00000122025								.	.	rs2491223	72	92	varscan
13	28609825	A	G	SIGN0072	FLT3	PASS	0/1	51	89	0.563099							intronic	intronic	intronic	ENSG00000122025								.	.	rs2491227	46	43	varscan
13	28609825	A	G	SIGN0072	FLT3	PASS	0/1	56	309	0.563099							intronic	intronic	intronic	ENSG00000122025								.	.	rs2491227	174	132	varscan
13	28609846	A	T	SIGN0072	FLT3	PASS	0/1	50	85	0.563099							intronic	intronic	intronic	ENSG00000122025								.	.	rs2491228	43	42	varscan
13	28609846	A	T	SIGN0072	FLT3	PASS	0/1	52	279	0.563099							intronic	intronic	intronic	ENSG00000122025								.	.	rs2491228	147	132	varscan
13	28609991	T	C	SIGN0072	FLT3	PASS	0/1	35	21	0.563099							intronic	intronic	intronic	ENSG00000122025								.	.	rs2491229	7	13	varscan
13	28609991	T	C	SIGN0072	FLT3	PASS	0/1	42	121	0.563099							intronic	intronic	intronic	ENSG00000122025								.	.	rs2491229	51	69	varscan
13	28609997	T	C	SIGN0072	FLT3	PASS	0/1	40	22	0.563099							intronic	intronic	intronic	ENSG00000122025								.	.	rs2491230	9	13	varscan
13	28609997	T	C	SIGN0072	FLT3	PASS	0/1	44	121	0.563099							intronic	intronic	intronic	ENSG00000122025								.	.	rs2491230	53	66	varscan
13	28610183	A	G	SIGN0072	FLT3	PASS	0/1	54	47	0.563299							intronic	intronic	intronic	ENSG00000122025								.	.	rs2491231	25	21	varscan
13	28610183	A	G	SIGN0072	FLT3	PASS	0/1	45	142	0.563299							intronic	intronic	intronic	ENSG00000122025								.	.	rs2491231	64	77	varscan
13	28622356	G	A	SIGN0072	FLT3	PASS	0/1	44	50	0.837061							intronic	intronic	intronic	ENSG00000122025								.	.	rs2153000	22	28	varscan
13	28622356	G	A	SIGN0072	FLT3	PASS	0/1	40	218	0.837061							intronic	intronic	intronic	ENSG00000122025								.	.	rs2153000	88	129	varscan
13	28623699	G	T	SIGN0072	FLT3	PASS	0/1	38	57	0.107827							intronic	intronic	intronic	ENSG00000122025								.	.	rs9507985	22	35	varscan
13	28623699	G	T	SIGN0072	FLT3	PASS	0/1	48	234	0.107827							intronic	intronic	intronic	ENSG00000122025								.	.	rs9507985	113	121	varscan
13	28623759	C	T	SIGN0072	FLT3	PASS	0/1	52	67	0.102436							intronic	intronic	intronic	ENSG00000122025								.	.	rs9513004	35	32	varscan
13	28623759	C	T	SIGN0072	FLT3	PASS	0/1	46	291	0.102436							intronic	intronic	intronic	ENSG00000122025								.	.	rs9513004	134	157	varscan
13	28624397	T	C	SIGN0072	FLT3	PASS	0/1	6	33								intronic	intronic	intronic	ENSG00000122025								.	.	.	2	31	varscan
13	28624397	T	C	SIGN0072	FLT3	PASS	0/0	0	148								intronic	intronic	intronic	ENSG00000122025								.	.	.	0	147	varscan
13	28631359	C	A	SIGN0072	FLT3	PASS	0/0	0	35								intronic	intronic	intronic	ENSG00000122025								.	.	.	0	35	varscan
13	28631359	C	A	SIGN0072	FLT3	PASS	0/1	2	73								intronic	intronic	intronic	ENSG00000122025								.	.	.	2	71	varscan
13	28636084	G	A	SIGN0072	FLT3	PASS	1/1	100	67	0.958067	ENSG00000122025..ENST00000241453..exon3..c.C288T..p.D96D:ENSG00000122025..ENST00000380982..exon3..c.C288T..p.D96D:ENSG00000122025..ENST00000380987..exon3..c.C288T..p.D96D:ENSG00000122025..ENST00000537084..exon3..c.C288T..p.D96D	FLT3..uc001urw.3..exon3..c.C288T..p.D96D:FLT3..uc010tdn.2..exon3..c.C288T..p.D96D	FLT3..NM_004119..exon3..c.C288T..p.D96D	synonymous_SNV	synonymous_SNV	synonymous_SNV	exonic	exonic	exonic	ENSG00000122025								.	.	rs7338903	65	0	varscan
13	28636084	G	A	SIGN0072	FLT3	PASS	1/1	100	188	0.958067	ENSG00000122025..ENST00000241453..exon3..c.C288T..p.D96D:ENSG00000122025..ENST00000380982..exon3..c.C288T..p.D96D:ENSG00000122025..ENST00000380987..exon3..c.C288T..p.D96D:ENSG00000122025..ENST00000537084..exon3..c.C288T..p.D96D	FLT3..uc001urw.3..exon3..c.C288T..p.D96D:FLT3..uc010tdn.2..exon3..c.C288T..p.D96D	FLT3..NM_004119..exon3..c.C288T..p.D96D	synonymous_SNV	synonymous_SNV	synonymous_SNV	exonic	exonic	exonic	ENSG00000122025								.	.	rs7338903	187	0	varscan
13	28636312	C	T	SIGN0072	FLT3	PASS	0/1	36	41	0.105831							intronic	intronic	intronic	ENSG00000122025								.	.	rs1319107	15	26	varscan
13	28636312	C	T	SIGN0072	FLT3	PASS	0/1	47	71	0.105831							intronic	intronic	intronic	ENSG00000122025								.	.	rs1319107	33	37	varscan
13	28636354	C	T	SIGN0072	FLT3	PASS	0/1	45	22	0.105631							intronic	intronic	intronic	ENSG00000122025								.	.	rs1319106	10	12	varscan
13	28636354	C	T	SIGN0072	FLT3	PASS	0/1	41	55	0.105631							intronic	intronic	intronic	ENSG00000122025								.	.	rs1319106	23	32	varscan
13	28644510	C	A	SIGN0072	FLT3	PASS	1/1	100	16	0.994209							intronic	intronic	intronic	ENSG00000122025								.	.	rs2387350	15	0	varscan
13	28644510	C	A	SIGN0072	FLT3	PASS	1/1	100	62	0.994209							intronic	intronic	intronic	ENSG00000122025								.	.	rs2387350	61	0	varscan
13	28644830	A	G	SIGN0072	FLT3	PASS	0/1	43	38	0.169728							intronic	intronic	intronic	ENSG00000122025								.	.	rs9554239	16	21	varscan
13	28644830	A	G	SIGN0072	FLT3	PASS	0/1	46	134	0.169728							intronic	intronic	intronic	ENSG00000122025								.	.	rs9554239	62	71	varscan
13	28644885	T	C	SIGN0072	FLT3	PASS	0/1	23	13	0.246006							intronic	intronic	intronic	ENSG00000122025								.	.	rs7982889	3	10	varscan
13	28644885	T	C	SIGN0072	FLT3	PASS	0/1	52	56	0.246006							intronic	intronic	intronic	ENSG00000122025								.	.	rs7982889	29	26	varscan
13	28647573	C	T	SIGN0072	FLT3	PASS	0/1	47	84	0.176318							intronic	intronic	intronic	ENSG00000122025								.	.	rs9581971	40	44	varscan
13	28647573	C	T	SIGN0072	FLT3	PASS	0/1	44	324	0.176318							intronic	intronic	intronic	ENSG00000122025								.	.	rs9581971	143	181	varscan
13	28647710	C	T	SIGN0072	FLT3	PASS	0/1	58	29	0.175919							intronic	intronic	intronic	ENSG00000122025								.	.	rs9581972	17	12	varscan
13	28647710	C	T	SIGN0072	FLT3	PASS	0/1	50	62	0.175919							intronic	intronic	intronic	ENSG00000122025								.	.	rs9581972	31	30	varscan
13	28647723	A	C	SIGN0072	FLT3	PASS	0/1	54	22	0.175719							intronic	intronic	intronic	ENSG00000122025								.	.	rs9581973	12	10	varscan
13	28647723	A	C	SIGN0072	FLT3	PASS	0/1	50	48	0.175719							intronic	intronic	intronic	ENSG00000122025								.	.	rs9581973	24	24	varscan
13	28647741	T	A	SIGN0072	FLT3	PASS	0/1	46	15	0.673522							intronic	intronic	intronic	ENSG00000122025								.	.	rs11149513	7	8	varscan
13	28647741	T	A	SIGN0072	FLT3	PASS	0/1	46	41	0.673522							intronic	intronic	intronic	ENSG00000122025								.	.	rs11149513	19	22	varscan
13	28647759	T	A	SIGN0072	FLT3	PASS	1/1	100	11	0.991014							intronic	intronic	intronic	ENSG00000122025								.	.	rs9581974	11	0	varscan
13	28647759	T	A	SIGN0072	FLT3	PASS	1/1	100	28	0.991014							intronic	intronic	intronic	ENSG00000122025								.	.	rs9581974	28	0	varscan
13	28597447	ATC	A	SIGN0114	FLT3	PASS	0/1	48.57	35	0.101637							intronic	intronic	intronic	ENSG00000122025									.	rs35829721	17	18	varscan
13	28597447	ATC	A	SIGN0114	FLT3	PASS	0/1	55.41	74	0.101637							intronic	intronic	intronic	ENSG00000122025									.	rs35829721	41	33	varscan
13	28602226	AAG	A	SIGN0114	FLT3	PASS	1/1	80.43	46	0.767173							intronic	intronic	intronic	ENSG00000122025									.	rs60462219	37	9	varscan
13	28602226	AAG	A	SIGN0114	FLT3	PASS	1/1	83.82	136	0.767173							intronic	intronic	intronic	ENSG00000122025									.	rs60462219	114	22	varscan
13	28623938	G	GA	SIGN0114	FLT3	PASS	0/1	35.9	40	0.106629							intronic	intronic	intronic	ENSG00000122025									.	rs67491524	14	25	varscan
13	28623938	G	GA	SIGN0114	FLT3	PASS	0/1	37.5	121	0.106629							intronic	intronic	intronic	ENSG00000122025									.	rs67491524	45	75	varscan
13	28647489	GA	G	SIGN0114	FLT3	PASS	0/1	69.57	59	0.675519							intronic	intronic	intronic	ENSG00000122025									.	.	32	14	varscan
13	28647489	GA	G	SIGN0114	FLT3	PASS	0/1	68.97	157	0.675519							intronic	intronic	intronic	ENSG00000122025									.	.	80	36	varscan
13	28589495	C	G	SIGN0114	FLT3	PASS	0/1	55.93	59	0.227835							intronic	intronic	intronic	ENSG00000122025									.	rs9579142	33	26	varscan
13	28589495	C	G	SIGN0114	FLT3	PASS	0/1	54.24	118	0.227835							intronic	intronic	intronic	ENSG00000122025									.	rs9579142	64	54	varscan
13	28589509	C	T	SIGN0114	FLT3	PASS	0/1	53.7	54	0.21845							intronic	intronic	intronic	ENSG00000122025									.	rs9579143	29	25	varscan
13	28589509	C	T	SIGN0114	FLT3	PASS	0/1	49.06	106	0.21845							intronic	intronic	intronic	ENSG00000122025									.	rs9579143	52	54	varscan
13	28589662	C	G	SIGN0114	FLT3	PASS	1/1	100	103	0.851238							intronic	intronic	intronic	ENSG00000122025									.	rs4497507	103	0	varscan
13	28589662	C	G	SIGN0114	FLT3	PASS	1/1	100	219	0.851238							intronic	intronic	intronic	ENSG00000122025									.	rs4497507	218	0	varscan
13	28601064	G	T	SIGN0114	FLT3	PASS	0/0	0	17								intronic	intronic	intronic	ENSG00000122025									.	.	0	17	varscan
13	28601064	G	T	SIGN0114	FLT3	PASS	0/1	5.88	34								intronic	intronic	intronic	ENSG00000122025									.	.	2	32	varscan
13	28602230	G	A	SIGN0114	FLT3	PASS	0/0	0	9								intronic	intronic	intronic	ENSG00000122025									.	.	0	8	varscan
13	28602230	G	A	SIGN0114	FLT3	PASS	0/1	8	25								intronic	intronic	intronic	ENSG00000122025									.	.	2	23	varscan
13	28607916	T	A	SIGN0114	FLT3	PASS	1/1	100	21	0.570687							intronic	intronic	intronic	ENSG00000122025									.	rs2491222	21	0	varscan
13	28607916	T	A	SIGN0114	FLT3	PASS	1/1	100	56	0.570687							intronic	intronic	intronic	ENSG00000122025									.	rs2491222	54	0	varscan
13	28607989	T	G	SIGN0114	FLT3	PASS	1/1	97.56	83	0.578674							intronic	intronic	intronic	ENSG00000122025									.	rs2491223	80	2	varscan
13	28607989	T	G	SIGN0114	FLT3	PASS	1/1	98.08	214	0.578674							intronic	intronic	intronic	ENSG00000122025									.	rs2491223	204	4	varscan
13	28609825	A	G	SIGN0114	FLT3	PASS	1/1	100	165	0.563099							intronic	intronic	intronic	ENSG00000122025									.	rs2491227	165	0	varscan
13	28609825	A	G	SIGN0114	FLT3	PASS	1/1	100	374	0.563099							intronic	intronic	intronic	ENSG00000122025									.	rs2491227	373	0	varscan
13	28609846	A	T	SIGN0114	FLT3	PASS	1/1	100	124	0.563099							intronic	intronic	intronic	ENSG00000122025									.	rs2491228	123	0	varscan
13	28609846	A	T	SIGN0114	FLT3	PASS	1/1	100	247	0.563099							intronic	intronic	intronic	ENSG00000122025									.	rs2491228	246	0	varscan
13	28609991	T	C	SIGN0114	FLT3	PASS	1/1	100	38	0.563099							intronic	intronic	intronic	ENSG00000122025									.	rs2491229	38	0	varscan
13	28609991	T	C	SIGN0114	FLT3	PASS	1/1	100	74	0.563099							intronic	intronic	intronic	ENSG00000122025									.	rs2491229	74	0	varscan
13	28609997	T	C	SIGN0114	FLT3	PASS	1/1	100	39	0.563099							intronic	intronic	intronic	ENSG00000122025									.	rs2491230	39	0	varscan
13	28609997	T	C	SIGN0114	FLT3	PASS	1/1	100	78	0.563099							intronic	intronic	intronic	ENSG00000122025									.	rs2491230	78	0	varscan
13	28610183	A	G	SIGN0114	FLT3	PASS	1/1	100	48	0.563299							intronic	intronic	intronic	ENSG00000122025									.	rs2491231	46	0	varscan
13	28610183	A	G	SIGN0114	FLT3	PASS	1/1	100	208	0.563299							intronic	intronic	intronic	ENSG00000122025									.	rs2491231	206	0	varscan
13	28622356	G	A	SIGN0114	FLT3	PASS	0/1	40.91	67	0.837061							intronic	intronic	intronic	ENSG00000122025									.	rs2153000	27	39	varscan
13	28622356	G	A	SIGN0114	FLT3	PASS	0/1	39.73	292	0.837061							intronic	intronic	intronic	ENSG00000122025									.	rs2153000	116	176	varscan
13	28623699	G	T	SIGN0114	FLT3	PASS	0/1	51.72	88	0.107827							intronic	intronic	intronic	ENSG00000122025									.	rs9507985	45	42	varscan
13	28623699	G	T	SIGN0114	FLT3	PASS	0/1	50.43	237	0.107827							intronic	intronic	intronic	ENSG00000122025									.	rs9507985	118	116	varscan
13	28623759	C	T	SIGN0114	FLT3	PASS	0/1	52.94	85	0.102436							intronic	intronic	intronic	ENSG00000122025									.	rs9513004	45	40	varscan
13	28623759	C	T	SIGN0114	FLT3	PASS	0/1	57.7	331	0.102436							intronic	intronic	intronic	ENSG00000122025									.	rs9513004	191	140	varscan
13	28624294	G	A	SIGN0114	FLT3	PASS	0/1	45.24	126	0.558706	ENSG00000122025..ENST00000241453..exon6..c.C680T..p.T227M:ENSG00000122025..ENST00000380982..exon6..c.C680T..p.T227M:ENSG00000122025..ENST00000380987..exon6..c.C680T..p.T227M:ENSG00000122025..ENST00000537084..exon6..c.C680T..p.T227M	FLT3..uc001urw.3..exon6..c.C680T..p.T227M:FLT3..uc010tdn.2..exon6..c.C680T..p.T227M	FLT3..NM_004119..exon6..c.C680T..p.T227M	nonsynonymous_SNV	nonsynonymous_SNV	nonsynonymous_SNV	exonic	exonic	exonic	ENSG00000122025		D	0.999	P	0.879	T	0.15		.	rs1933437	57	69	varscan
13	28624294	G	A	SIGN0114	FLT3	PASS	0/1	39.2	480	0.558706	ENSG00000122025..ENST00000241453..exon6..c.C680T..p.T227M:ENSG00000122025..ENST00000380982..exon6..c.C680T..p.T227M:ENSG00000122025..ENST00000380987..exon6..c.C680T..p.T227M:ENSG00000122025..ENST00000537084..exon6..c.C680T..p.T227M	FLT3..uc001urw.3..exon6..c.C680T..p.T227M:FLT3..uc010tdn.2..exon6..c.C680T..p.T227M	FLT3..NM_004119..exon6..c.C680T..p.T227M	nonsynonymous_SNV	nonsynonymous_SNV	nonsynonymous_SNV	exonic	exonic	exonic	ENSG00000122025		D	0.999	P	0.879	T	0.15		.	rs1933437	187	290	varscan
13	28636084	G	A	SIGN0114	FLT3	PASS	1/1	100	88	0.958067	ENSG00000122025..ENST00000241453..exon3..c.C288T..p.D96D:ENSG00000122025..ENST00000380982..exon3..c.C288T..p.D96D:ENSG00000122025..ENST00000380987..exon3..c.C288T..p.D96D:ENSG00000122025..ENST00000537084..exon3..c.C288T..p.D96D	FLT3..uc001urw.3..exon3..c.C288T..p.D96D:FLT3..uc010tdn.2..exon3..c.C288T..p.D96D	FLT3..NM_004119..exon3..c.C288T..p.D96D	synonymous_SNV	synonymous_SNV	synonymous_SNV	exonic	exonic	exonic	ENSG00000122025									.	rs7338903	88	0	varscan
13	28636084	G	A	SIGN0114	FLT3	PASS	1/1	100	250	0.958067	ENSG00000122025..ENST00000241453..exon3..c.C288T..p.D96D:ENSG00000122025..ENST00000380982..exon3..c.C288T..p.D96D:ENSG00000122025..ENST00000380987..exon3..c.C288T..p.D96D:ENSG00000122025..ENST00000537084..exon3..c.C288T..p.D96D	FLT3..uc001urw.3..exon3..c.C288T..p.D96D:FLT3..uc010tdn.2..exon3..c.C288T..p.D96D	FLT3..NM_004119..exon3..c.C288T..p.D96D	synonymous_SNV	synonymous_SNV	synonymous_SNV	exonic	exonic	exonic	ENSG00000122025									.	rs7338903	250	0	varscan
13	28636312	C	T	SIGN0114	FLT3	PASS	0/1	55.56	45	0.105831							intronic	intronic	intronic	ENSG00000122025									.	rs1319107	25	20	varscan
13	28636312	C	T	SIGN0114	FLT3	PASS	0/1	65.62	96	0.105831							intronic	intronic	intronic	ENSG00000122025									.	rs1319107	63	33	varscan
13	28636354	C	T	SIGN0114	FLT3	PASS	0/1	37.04	27	0.105631							intronic	intronic	intronic	ENSG00000122025									.	rs1319106	10	17	varscan
13	28636354	C	T	SIGN0114	FLT3	PASS	0/1	53.85	40	0.105631							intronic	intronic	intronic	ENSG00000122025									.	rs1319106	21	18	varscan
13	28644510	C	A	SIGN0114	FLT3	PASS	1/1	100	20	0.994209							intronic	intronic	intronic	ENSG00000122025									.	rs2387350	20	0	varscan
13	28644510	C	A	SIGN0114	FLT3	PASS	1/1	100	47	0.994209							intronic	intronic	intronic	ENSG00000122025									.	rs2387350	47	0	varscan
13	28647741	T	A	SIGN0114	FLT3	PASS	1/1	100	9	0.673522							intronic	intronic	intronic	ENSG00000122025									.	rs11149513	9	0	varscan
13	28647741	T	A	SIGN0114	FLT3	PASS	1/1	100	19	0.673522							intronic	intronic	intronic	ENSG00000122025									.	rs11149513	19	0	varscan
13	28602226	AAG	A	SIGN0201	FLT3	PASS	0/1	77.27	30	0.767173							intronic	intronic	intronic	ENSG00000122025									.	rs60462219	17	5	varscan
13	28602226	AAG	A	SIGN0201	FLT3	PASS	0/1	67.24	95	0.767173							intronic	intronic	intronic	ENSG00000122025									.	rs60462219	39	19	varscan
13	28611215	GT	G	SIGN0201	FLT3	PASS	0/1	50	14	0.180711							intronic	intronic	intronic	ENSG00000122025									.	rs59947907	7	7	varscan
13	28611215	GT	G	SIGN0201	FLT3	PASS	0/1	34.29	35	0.180711							intronic	intronic	intronic	ENSG00000122025									.	rs59947907	12	23	varscan
13	28647489	GAAAA	G	SIGN0201	FLT3	PASS	0/1	63.64	38								intronic	intronic	intronic	ENSG00000122025									.	rs201203436	14	8	varscan
13	28647489	GAAAA	G	SIGN0201	FLT3	PASS	0/1	50	95								intronic	intronic	intronic	ENSG00000122025									.	rs201203436	31	31	varscan
13	28589267	C	T	SIGN0201	FLT3	PASS	1/1	100	23	0.392173							intronic	intronic	intronic	ENSG00000122025									.	rs4073630	23	0	varscan
13	28589267	C	T	SIGN0201	FLT3	PASS	1/1	100	38	0.392173							intronic	intronic	intronic	ENSG00000122025									.	rs4073630	38	0	varscan
13	28589495	C	G	SIGN0201	FLT3	PASS	0/1	44.12	34	0.227835							intronic	intronic	intronic	ENSG00000122025									.	rs9579142	15	19	varscan
13	28589495	C	G	SIGN0201	FLT3	PASS	0/1	33.33	100	0.227835							intronic	intronic	intronic	ENSG00000122025									.	rs9579142	33	66	varscan
13	28589509	C	T	SIGN0201	FLT3	PASS	0/1	44.44	27	0.21845							intronic	intronic	intronic	ENSG00000122025									.	rs9579143	12	15	varscan
13	28589509	C	T	SIGN0201	FLT3	PASS	0/1	38.71	93	0.21845							intronic	intronic	intronic	ENSG00000122025									.	rs9579143	36	57	varscan
13	28589644	T	G	SIGN0201	FLT3	PASS	0/0	0	24								intronic	intronic	intronic	ENSG00000122025									.	.	0	21	varscan
13	28589644	T	G	SIGN0201	FLT3	PASS	0/1	5.66	58								intronic	intronic	intronic	ENSG00000122025									.	.	3	50	varscan
13	28589662	C	G	SIGN0201	FLT3	PASS	1/1	96.67	32	0.851238							intronic	intronic	intronic	ENSG00000122025									.	rs4497507	29	1	varscan
13	28589662	C	G	SIGN0201	FLT3	PASS	1/1	100	68	0.851238							intronic	intronic	intronic	ENSG00000122025									.	rs4497507	60	0	varscan
13	28592546	T	C	SIGN0201	FLT3	PASS	0/1	50	22	0.249002							intronic	intronic	intronic	ENSG00000122025									.	rs17086226	11	11	varscan
13	28592546	T	C	SIGN0201	FLT3	PASS	0/1	45.33	76	0.249002							intronic	intronic	intronic	ENSG00000122025									.	rs17086226	34	41	varscan
13	28598178	A	G	SIGN0201	FLT3	PASS	1/1	100	8	0.850639							intronic	intronic	intronic	ENSG00000122025									.	rs9512984	8	0	varscan
13	28598178	A	G	SIGN0201	FLT3	PASS	1/1	100	10	0.850639							intronic	intronic	intronic	ENSG00000122025									.	rs9512984	10	0	varscan
13	28601651	T	C	SIGN0201	FLT3	PASS	0/1	43.75	16	0.151957							intronic	intronic	intronic	ENSG00000122025									.	rs61944199	7	9	varscan
13	28601651	T	C	SIGN0201	FLT3	PASS	0/1	50	34	0.151957							intronic	intronic	intronic	ENSG00000122025									.	rs61944199	17	17	varscan
13	28602256	C	T	SIGN0201	FLT3	PASS	0/1	43.86	58	0.156749							intronic	intronic	intronic	ENSG00000122025									.	rs61944200	25	32	varscan
13	28602256	C	T	SIGN0201	FLT3	PASS	0/1	44.91	169	0.156749							intronic	intronic	intronic	ENSG00000122025									.	rs61944200	75	92	varscan
13	28607916	T	A	SIGN0201	FLT3	PASS	0/1	62.5	17	0.570687							intronic	intronic	intronic	ENSG00000122025									.	rs2491222	10	6	varscan
13	28607916	T	A	SIGN0201	FLT3	PASS	0/1	36.36	22	0.570687							intronic	intronic	intronic	ENSG00000122025									.	rs2491222	8	14	varscan
13	28607989	T	G	SIGN0201	FLT3	PASS	0/1	50	51	0.578674							intronic	intronic	intronic	ENSG00000122025									.	rs2491223	25	25	varscan
13	28607989	T	G	SIGN0201	FLT3	PASS	0/1	42.48	117	0.578674							intronic	intronic	intronic	ENSG00000122025									.	rs2491223	48	65	varscan
13	28609825	A	G	SIGN0201	FLT3	PASS	0/1	60	51	0.563099							intronic	intronic	intronic	ENSG00000122025									.	rs2491227	30	20	varscan
13	28609825	A	G	SIGN0201	FLT3	PASS	0/1	54.87	114	0.563099							intronic	intronic	intronic	ENSG00000122025									.	rs2491227	62	51	varscan
13	28609846	A	T	SIGN0201	FLT3	PASS	0/1	62.16	37	0.563099							intronic	intronic	intronic	ENSG00000122025									.	rs2491228	23	14	varscan
13	28609846	A	T	SIGN0201	FLT3	PASS	0/1	57.83	83	0.563099							intronic	intronic	intronic	ENSG00000122025									.	rs2491228	48	35	varscan
13	28609991	T	C	SIGN0201	FLT3	PASS	0/1	52.17	47	0.563099							intronic	intronic	intronic	ENSG00000122025									.	rs2491229	24	22	varscan
13	28609991	T	C	SIGN0201	FLT3	PASS	0/1	44.68	94	0.563099							intronic	intronic	intronic	ENSG00000122025									.	rs2491229	42	52	varscan
13	28609997	T	C	SIGN0201	FLT3	PASS	0/1	53.06	50	0.563099							intronic	intronic	intronic	ENSG00000122025									.	rs2491230	26	23	varscan
13	28609997	T	C	SIGN0201	FLT3	PASS	0/1	49.09	110	0.563099							intronic	intronic	intronic	ENSG00000122025									.	rs2491230	54	56	varscan
13	28610183	A	G	SIGN0201	FLT3	PASS	0/1	59.09	132	0.563299							intronic	intronic	intronic	ENSG00000122025									.	rs2491231	78	54	varscan
13	28610183	A	G	SIGN0201	FLT3	PASS	0/1	56.5	248	0.563299							intronic	intronic	intronic	ENSG00000122025									.	rs2491231	139	107	varscan
13	28622356	G	A	SIGN0201	FLT3	PASS	1/1	100	39	0.837061							intronic	intronic	intronic	ENSG00000122025									.	rs2153000	39	0	varscan
13	28622356	G	A	SIGN0201	FLT3	PASS	1/1	100	100	0.837061							intronic	intronic	intronic	ENSG00000122025									.	rs2153000	100	0	varscan
13	28624294	G	A	SIGN0201	FLT3	PASS	0/1	43.41	205	0.558706	ENSG00000122025..ENST00000241453..exon6..c.C680T..p.T227M:ENSG00000122025..ENST00000380982..exon6..c.C680T..p.T227M:ENSG00000122025..ENST00000380987..exon6..c.C680T..p.T227M:ENSG00000122025..ENST00000537084..exon6..c.C680T..p.T227M	FLT3..uc001urw.3..exon6..c.C680T..p.T227M:FLT3..uc010tdn.2..exon6..c.C680T..p.T227M	FLT3..NM_004119..exon6..c.C680T..p.T227M	nonsynonymous_SNV	nonsynonymous_SNV	nonsynonymous_SNV	exonic	exonic	exonic	ENSG00000122025		D	0.999	P	0.879	T	0.15		.	rs1933437	89	116	varscan
13	28624294	G	A	SIGN0201	FLT3	PASS	0/1	50.62	487	0.558706	ENSG00000122025..ENST00000241453..exon6..c.C680T..p.T227M:ENSG00000122025..ENST00000380982..exon6..c.C680T..p.T227M:ENSG00000122025..ENST00000380987..exon6..c.C680T..p.T227M:ENSG00000122025..ENST00000537084..exon6..c.C680T..p.T227M	FLT3..uc001urw.3..exon6..c.C680T..p.T227M:FLT3..uc010tdn.2..exon6..c.C680T..p.T227M	FLT3..NM_004119..exon6..c.C680T..p.T227M	nonsynonymous_SNV	nonsynonymous_SNV	nonsynonymous_SNV	exonic	exonic	exonic	ENSG00000122025		D	0.999	P	0.879	T	0.15		.	rs1933437	246	240	varscan
13	28626445	C	A	SIGN0201	FLT3	PASS	0/0	0	8								intronic	intronic	intronic	ENSG00000122025									.	.	0	8	varscan
13	28626445	C	A	SIGN0201	FLT3	PASS	0/1	16.67	12								intronic	intronic	intronic	ENSG00000122025									.	.	2	10	varscan
13	28626449	T	C	SIGN0201	FLT3	PASS	0/0	0	9								intronic	intronic	intronic	ENSG00000122025									.	.	0	9	varscan
13	28626449	T	C	SIGN0201	FLT3	PASS	0/1	15.38	13								intronic	intronic	intronic	ENSG00000122025									.	.	2	11	varscan
13	28626453	A	G	SIGN0201	FLT3	PASS	0/0	0	9								intronic	intronic	intronic	ENSG00000122025									.	.	0	9	varscan
13	28626453	A	G	SIGN0201	FLT3	PASS	0/1	15.38	13								intronic	intronic	intronic	ENSG00000122025									.	.	2	11	varscan
13	28626455	A	T	SIGN0201	FLT3	PASS	0/0	0	9								intronic	intronic	intronic	ENSG00000122025									.	.	0	9	varscan
13	28626455	A	T	SIGN0201	FLT3	PASS	0/1	15.38	13								intronic	intronic	intronic	ENSG00000122025									.	.	2	11	varscan
13	28631925	T	C	SIGN0201	FLT3	PASS	1/1	100	13	0.962859							intronic	intronic	intronic	ENSG00000122025									.	rs6491256	12	0	varscan
13	28631925	T	C	SIGN0201	FLT3	PASS	1/1	100	8	0.962859							intronic	intronic	intronic	ENSG00000122025									.	rs6491256	8	0	varscan
13	28636084	G	A	SIGN0201	FLT3	PASS	1/1	100	306	0.958067	ENSG00000122025..ENST00000241453..exon3..c.C288T..p.D96D:ENSG00000122025..ENST00000380982..exon3..c.C288T..p.D96D:ENSG00000122025..ENST00000380987..exon3..c.C288T..p.D96D:ENSG00000122025..ENST00000537084..exon3..c.C288T..p.D96D	FLT3..uc001urw.3..exon3..c.C288T..p.D96D:FLT3..uc010tdn.2..exon3..c.C288T..p.D96D	FLT3..NM_004119..exon3..c.C288T..p.D96D	synonymous_SNV	synonymous_SNV	synonymous_SNV	exonic	exonic	exonic	ENSG00000122025									.	rs7338903	306	0	varscan
13	28636084	G	A	SIGN0201	FLT3	PASS	1/1	100	701	0.958067	ENSG00000122025..ENST00000241453..exon3..c.C288T..p.D96D:ENSG00000122025..ENST00000380982..exon3..c.C288T..p.D96D:ENSG00000122025..ENST00000380987..exon3..c.C288T..p.D96D:ENSG00000122025..ENST00000537084..exon3..c.C288T..p.D96D	FLT3..uc001urw.3..exon3..c.C288T..p.D96D:FLT3..uc010tdn.2..exon3..c.C288T..p.D96D	FLT3..NM_004119..exon3..c.C288T..p.D96D	synonymous_SNV	synonymous_SNV	synonymous_SNV	exonic	exonic	exonic	ENSG00000122025									.	rs7338903	700	0	varscan
13	28636446	G	A	SIGN0201	FLT3	PASS	1/1	100	13	0.958067							intronic	intronic	intronic	ENSG00000122025									.	rs2387349	13	0	varscan
13	28636446	G	A	SIGN0201	FLT3	PASS	1/1	100	31	0.958067							intronic	intronic	intronic	ENSG00000122025									.	rs2387349	31	0	varscan
13	28644598	G	A	SIGN0201	FLT3	PASS	0/0	0	39								intronic	intronic	intronic	ENSG00000122025									.	.	0	38	varscan
13	28644598	G	A	SIGN0201	FLT3	PASS	0/1	2.2	93								intronic	intronic	intronic	ENSG00000122025									.	.	2	89	varscan
13	28647573	C	T	SIGN0201	FLT3	PASS	0/1	48.45	107	0.176318							intronic	intronic	intronic	ENSG00000122025									.	rs9581971	47	50	varscan
13	28647573	C	T	SIGN0201	FLT3	PASS	0/1	48.9	322	0.176318							intronic	intronic	intronic	ENSG00000122025									.	rs9581971	155	162	varscan
13	28654250	T	G	SIGN0201	FLT3	PASS	0/1	46.67	15	0.161741							intronic	intronic	intronic	ENSG00000122025									.	rs9581980	7	8	varscan
13	28654250	T	G	SIGN0201	FLT3	PASS	0/1	50	12	0.161741							intronic	intronic	intronic	ENSG00000122025									.	rs9581980	6	6	varscan
13	28674628	T	C	SIGN0201	FLT3	PASS	0/1	46.34	41	0.373602	ENSG00000122025..ENST00000241453..exon1..c.A20G..p.D7G:ENSG00000122025..ENST00000380982..exon1..c.A20G..p.D7G:ENSG00000122025..ENST00000380987..exon1..c.A20G..p.D7G:ENSG00000122025..ENST00000537084..exon1..c.A20G..p.D7G	FLT3..uc001urw.3..exon1..c.A20G..p.D7G:FLT3..uc010tdn.2..exon1..c.A20G..p.D7G	FLT3..NM_004119..exon1..c.A20G..p.D7G	nonsynonymous_SNV	nonsynonymous_SNV	nonsynonymous_SNV	exonic	exonic	exonic	ENSG00000122025		B	0	B	0	T	0.69		IDx3dCOSM4147677x3bOCCURENCEx3d1(thyroid)	rs12872889	19	22	varscan
13	28674628	T	C	SIGN0201	FLT3	PASS	0/1	47.06	69	0.373602	ENSG00000122025..ENST00000241453..exon1..c.A20G..p.D7G:ENSG00000122025..ENST00000380982..exon1..c.A20G..p.D7G:ENSG00000122025..ENST00000380987..exon1..c.A20G..p.D7G:ENSG00000122025..ENST00000537084..exon1..c.A20G..p.D7G	FLT3..uc001urw.3..exon1..c.A20G..p.D7G:FLT3..uc010tdn.2..exon1..c.A20G..p.D7G	FLT3..NM_004119..exon1..c.A20G..p.D7G	nonsynonymous_SNV	nonsynonymous_SNV	nonsynonymous_SNV	exonic	exonic	exonic	ENSG00000122025		B	0	B	0	T	0.69		IDx3dCOSM4147677x3bOCCURENCEx3d1(thyroid)	rs12872889	32	36	varscan
13	28602226	AAGAGAG	A	SISJ0226	FLT3	PASS	0/1	88.24	29	0.00159744							intronic	intronic	intronic	ENSG00000122025									.	.	15	2	varscan
13	28602226	AAGAGAG	A	SISJ0226	FLT3	PASS	0/1	78.57	82	0.00159744							intronic	intronic	intronic	ENSG00000122025									.	.	44	12	varscan
13	28647489	GA	G	SISJ0226	FLT3	PASS	0/1	68.75	40	0.675519							intronic	intronic	intronic	ENSG00000122025									.	.	22	10	varscan
13	28647489	GA	G	SISJ0226	FLT3	PASS	0/1	76.62	98	0.675519							intronic	intronic	intronic	ENSG00000122025									.	.	59	18	varscan
13	28589495	C	G	SISJ0226	FLT3	PASS	1/1	100	21	0.227835							intronic	intronic	intronic	ENSG00000122025									.	rs9579142	21	0	varscan
13	28589495	C	G	SISJ0226	FLT3	PASS	1/1	100	82	0.227835							intronic	intronic	intronic	ENSG00000122025									.	rs9579142	78	0	varscan
13	28589509	C	T	SISJ0226	FLT3	PASS	1/1	100	19	0.21845							intronic	intronic	intronic	ENSG00000122025									.	rs9579143	19	0	varscan
13	28589509	C	T	SISJ0226	FLT3	PASS	1/1	100	73	0.21845							intronic	intronic	intronic	ENSG00000122025									.	rs9579143	73	0	varscan
13	28589662	C	G	SISJ0226	FLT3	PASS	1/1	100	36	0.851238							intronic	intronic	intronic	ENSG00000122025									.	rs4497507	32	0	varscan
13	28589662	C	G	SISJ0226	FLT3	PASS	1/1	100	105	0.851238							intronic	intronic	intronic	ENSG00000122025									.	rs4497507	105	0	varscan
13	28589666	A	C	SISJ0226	FLT3	PASS	0/1	5.71	36								intronic	intronic	intronic	ENSG00000122025									.	.	2	33	varscan
13	28589666	A	C	SISJ0226	FLT3	PASS	0/0	0	124								intronic	intronic	intronic	ENSG00000122025									.	.	0	124	varscan
13	28602292	T	C	SISJ0226	FLT3	PASS	0/1	43.24	74	0.0307508							intronic	intronic	intronic	ENSG00000122025									.	rs75580865	32	42	varscan
13	28602292	T	C	SISJ0226	FLT3	PASS	0/1	52.81	182	0.0307508							intronic	intronic	intronic	ENSG00000122025									.	rs75580865	94	84	varscan
13	28607916	T	A	SISJ0226	FLT3	PASS	1/1	100	11	0.570687							intronic	intronic	intronic	ENSG00000122025									.	rs2491222	11	0	varscan
13	28607916	T	A	SISJ0226	FLT3	PASS	1/1	100	28	0.570687							intronic	intronic	intronic	ENSG00000122025									.	rs2491222	28	0	varscan
13	28607989	T	G	SISJ0226	FLT3	PASS	1/1	100	33	0.578674							intronic	intronic	intronic	ENSG00000122025									.	rs2491223	33	0	varscan
13	28607989	T	G	SISJ0226	FLT3	PASS	1/1	100	87	0.578674							intronic	intronic	intronic	ENSG00000122025									.	rs2491223	85	0	varscan
13	28609825	A	G	SISJ0226	FLT3	PASS	1/1	100	57	0.563099							intronic	intronic	intronic	ENSG00000122025									.	rs2491227	54	0	varscan
13	28609825	A	G	SISJ0226	FLT3	PASS	1/1	100	119	0.563099							intronic	intronic	intronic	ENSG00000122025									.	rs2491227	115	0	varscan
13	28609846	A	T	SISJ0226	FLT3	PASS	1/1	100	37	0.563099							intronic	intronic	intronic	ENSG00000122025									.	rs2491228	37	0	varscan
13	28609846	A	T	SISJ0226	FLT3	PASS	1/1	100	90	0.563099							intronic	intronic	intronic	ENSG00000122025									.	rs2491228	90	0	varscan
13	28609991	T	C	SISJ0226	FLT3	PASS	1/1	100	61	0.563099							intronic	intronic	intronic	ENSG00000122025									.	rs2491229	61	0	varscan
13	28609991	T	C	SISJ0226	FLT3	PASS	1/1	100	143	0.563099							intronic	intronic	intronic	ENSG00000122025									.	rs2491229	142	0	varscan
13	28609997	T	C	SISJ0226	FLT3	PASS	1/1	100	71	0.563099							intronic	intronic	intronic	ENSG00000122025									.	rs2491230	68	0	varscan
13	28609997	T	C	SISJ0226	FLT3	PASS	1/1	100	156	0.563099							intronic	intronic	intronic	ENSG00000122025									.	rs2491230	156	0	varscan
13	28610183	A	G	SISJ0226	FLT3	PASS	1/1	100	105	0.563299							intronic	intronic	intronic	ENSG00000122025									.	rs2491231	104	0	varscan
13	28610183	A	G	SISJ0226	FLT3	PASS	1/1	100	297	0.563299							intronic	intronic	intronic	ENSG00000122025									.	rs2491231	294	0	varscan
13	28610355	T	A	SISJ0226	FLT3	PASS	1/1	100	10	0.85623							intronic	intronic	intronic	ENSG00000122025									.	rs2491232	10	0	varscan
13	28610355	T	A	SISJ0226	FLT3	PASS	1/1	100	24	0.85623							intronic	intronic	intronic	ENSG00000122025									.	rs2491232	23	0	varscan
13	28611149	A	G	SISJ0226	FLT3	PASS	1/1	100	10	0.713658							intronic	intronic	intronic	ENSG00000122025									.	rs2491234	10	0	varscan
13	28611149	A	G	SISJ0226	FLT3	PASS	1/1	100	13	0.713658							intronic	intronic	intronic	ENSG00000122025									.	rs2491234	13	0	varscan
13	28622356	G	A	SISJ0226	FLT3	PASS	1/1	100	36	0.837061							intronic	intronic	intronic	ENSG00000122025									.	rs2153000	36	0	varscan
13	28622356	G	A	SISJ0226	FLT3	PASS	1/1	100	100	0.837061							intronic	intronic	intronic	ENSG00000122025									.	rs2153000	98	0	varscan
13	28622924	G	A	SISJ0226	FLT3	PASS	1/1	100	15	0.761981							intronic	intronic	intronic	ENSG00000122025									.	rs9507984	14	0	varscan
13	28622924	G	A	SISJ0226	FLT3	PASS	1/1	100	38	0.761981							intronic	intronic	intronic	ENSG00000122025									.	rs9507984	37	0	varscan
13	28624294	G	A	SISJ0226	FLT3	PASS	1/1	100	146	0.558706	ENSG00000122025..ENST00000241453..exon6..c.C680T..p.T227M:ENSG00000122025..ENST00000380982..exon6..c.C680T..p.T227M:ENSG00000122025..ENST00000380987..exon6..c.C680T..p.T227M:ENSG00000122025..ENST00000537084..exon6..c.C680T..p.T227M	FLT3..uc001urw.3..exon6..c.C680T..p.T227M:FLT3..uc010tdn.2..exon6..c.C680T..p.T227M	FLT3..NM_004119..exon6..c.C680T..p.T227M	nonsynonymous_SNV	nonsynonymous_SNV	nonsynonymous_SNV	exonic	exonic	exonic	ENSG00000122025		D	0.999	P	0.879	T	0.15		.	rs1933437	146	0	varscan
13	28624294	G	A	SISJ0226	FLT3	PASS	1/1	100	461	0.558706	ENSG00000122025..ENST00000241453..exon6..c.C680T..p.T227M:ENSG00000122025..ENST00000380982..exon6..c.C680T..p.T227M:ENSG00000122025..ENST00000380987..exon6..c.C680T..p.T227M:ENSG00000122025..ENST00000537084..exon6..c.C680T..p.T227M	FLT3..uc001urw.3..exon6..c.C680T..p.T227M:FLT3..uc010tdn.2..exon6..c.C680T..p.T227M	FLT3..NM_004119..exon6..c.C680T..p.T227M	nonsynonymous_SNV	nonsynonymous_SNV	nonsynonymous_SNV	exonic	exonic	exonic	ENSG00000122025		D	0.999	P	0.879	T	0.15		.	rs1933437	460	0	varscan
13	28631341	G	T	SISJ0226	FLT3	PASS	0/1	4.35	48								intronic	intronic	intronic	ENSG00000122025									.	.	2	44	varscan
13	28631341	G	T	SISJ0226	FLT3	PASS	0/0	0	178								intronic	intronic	intronic	ENSG00000122025									.	.	0	177	varscan
13	28631868	A	G	SISJ0226	FLT3	PASS	1/1	100	9	0.962859							intronic	intronic	intronic	ENSG00000122025									.	rs6491255	9	0	varscan
13	28631868	A	G	SISJ0226	FLT3	PASS	1/1	100	18	0.962859							intronic	intronic	intronic	ENSG00000122025									.	rs6491255	17	0	varscan
13	28636084	G	A	SISJ0226	FLT3	PASS	1/1	100	295	0.958067	ENSG00000122025..ENST00000241453..exon3..c.C288T..p.D96D:ENSG00000122025..ENST00000380982..exon3..c.C288T..p.D96D:ENSG00000122025..ENST00000380987..exon3..c.C288T..p.D96D:ENSG00000122025..ENST00000537084..exon3..c.C288T..p.D96D	FLT3..uc001urw.3..exon3..c.C288T..p.D96D:FLT3..uc010tdn.2..exon3..c.C288T..p.D96D	FLT3..NM_004119..exon3..c.C288T..p.D96D	synonymous_SNV	synonymous_SNV	synonymous_SNV	exonic	exonic	exonic	ENSG00000122025									.	rs7338903	294	0	varscan
13	28636084	G	A	SISJ0226	FLT3	PASS	1/1	100	860	0.958067	ENSG00000122025..ENST00000241453..exon3..c.C288T..p.D96D:ENSG00000122025..ENST00000380982..exon3..c.C288T..p.D96D:ENSG00000122025..ENST00000380987..exon3..c.C288T..p.D96D:ENSG00000122025..ENST00000537084..exon3..c.C288T..p.D96D	FLT3..uc001urw.3..exon3..c.C288T..p.D96D:FLT3..uc010tdn.2..exon3..c.C288T..p.D96D	FLT3..NM_004119..exon3..c.C288T..p.D96D	synonymous_SNV	synonymous_SNV	synonymous_SNV	exonic	exonic	exonic	ENSG00000122025									.	rs7338903	859	0	varscan
13	28636446	G	A	SISJ0226	FLT3	PASS	1/1	100	23	0.958067							intronic	intronic	intronic	ENSG00000122025									.	rs2387349	23	0	varscan
13	28636446	G	A	SISJ0226	FLT3	PASS	1/1	100	55	0.958067							intronic	intronic	intronic	ENSG00000122025									.	rs2387349	55	0	varscan
13	28644510	C	A	SISJ0226	FLT3	PASS	1/1	100	17	0.994209							intronic	intronic	intronic	ENSG00000122025									.	rs2387350	17	0	varscan
13	28644510	C	A	SISJ0226	FLT3	PASS	1/1	100	49	0.994209							intronic	intronic	intronic	ENSG00000122025									.	rs2387350	48	0	varscan
13	28650228	A	G	SISJ0226	FLT3	PASS	0/1	30	10	0.734824							intronic	intronic	intronic	ENSG00000122025									.	rs5020786	3	7	varscan
13	28650228	A	G	SISJ0226	FLT3	PASS	0/1	60	10	0.734824							intronic	intronic	intronic	ENSG00000122025									.	rs5020786	6	4	varscan
13	28650234	C	T	SISJ0226	FLT3	PASS	0/1	30	10	0.734625							intronic	intronic	intronic	ENSG00000122025									.	rs5020785	3	7	varscan
13	28650234	C	T	SISJ0226	FLT3	PASS	0/1	63.64	11	0.734625							intronic	intronic	intronic	ENSG00000122025									.	rs5020785	7	4	varscan
13	28602226	AAGAG	A	SISJ0232	FLT3	PASS	1/1	80	15	0.163538							intronic	intronic	intronic	ENSG00000122025									.	rs201497852	12	3	varscan
13	28602226	AAGAG	A	SISJ0232	FLT3	PASS	1/1	88.14	59	0.163538							intronic	intronic	intronic	ENSG00000122025									.	rs201497852	52	7	varscan
13	28611215	GT	G	SISJ0232	FLT3	PASS	1/1	90.91	11	0.180711							intronic	intronic	intronic	ENSG00000122025									.	rs59947907	10	1	varscan
13	28611215	GT	G	SISJ0232	FLT3	PASS	1/1	94.87	39	0.180711							intronic	intronic	intronic	ENSG00000122025									.	rs59947907	37	2	varscan
13	28635909	CA	C	SISJ0232	FLT3	PASS	0/0	0	22								intronic	intronic	intronic	ENSG00000122025									.	.	0	22	varscan
13	28635909	CA	C	SISJ0232	FLT3	PASS	0/1	2.67	75								intronic	intronic	intronic	ENSG00000122025									.	.	2	73	varscan
13	28647489	GAAAA	G	SISJ0232	FLT3	PASS	1/1	95.24	21								intronic	intronic	intronic	ENSG00000122025									.	rs201203436	20	1	varscan
13	28647489	GAAAA	G	SISJ0232	FLT3	PASS	1/1	88.75	90								intronic	intronic	intronic	ENSG00000122025									.	rs201203436	71	9	varscan
13	28589267	C	T	SISJ0232	FLT3	PASS	1/1	100	14	0.392173							intronic	intronic	intronic	ENSG00000122025									.	rs4073630	14	0	varscan
13	28589267	C	T	SISJ0232	FLT3	PASS	1/1	100	37	0.392173							intronic	intronic	intronic	ENSG00000122025									.	rs4073630	37	0	varscan
13	28589495	C	G	SISJ0232	FLT3	PASS	0/1	37.5	24	0.227835							intronic	intronic	intronic	ENSG00000122025									.	rs9579142	9	15	varscan
13	28589495	C	G	SISJ0232	FLT3	PASS	0/1	31.08	74	0.227835							intronic	intronic	intronic	ENSG00000122025									.	rs9579142	23	51	varscan
13	28589509	C	T	SISJ0232	FLT3	PASS	0/1	39.13	23	0.21845							intronic	intronic	intronic	ENSG00000122025									.	rs9579143	9	14	varscan
13	28589509	C	T	SISJ0232	FLT3	PASS	0/1	33.8	71	0.21845							intronic	intronic	intronic	ENSG00000122025									.	rs9579143	24	47	varscan
13	28589662	C	G	SISJ0232	FLT3	PASS	1/1	100	27	0.851238							intronic	intronic	intronic	ENSG00000122025									.	rs4497507	27	0	varscan
13	28589662	C	G	SISJ0232	FLT3	PASS	1/1	100	66	0.851238							intronic	intronic	intronic	ENSG00000122025									.	rs4497507	62	0	varscan
13	28592546	T	C	SISJ0232	FLT3	PASS	1/1	100	24	0.249002							intronic	intronic	intronic	ENSG00000122025									.	rs17086226	24	0	varscan
13	28592546	T	C	SISJ0232	FLT3	PASS	1/1	100	80	0.249002							intronic	intronic	intronic	ENSG00000122025									.	rs17086226	80	0	varscan
13	28601651	T	C	SISJ0232	FLT3	PASS	1/1	100	14	0.151957							intronic	intronic	intronic	ENSG00000122025									.	rs61944199	14	0	varscan
13	28601651	T	C	SISJ0232	FLT3	PASS	1/1	100	41	0.151957							intronic	intronic	intronic	ENSG00000122025									.	rs61944199	41	0	varscan
13	28602256	C	T	SISJ0232	FLT3	PASS	1/1	100	31	0.156749							intronic	intronic	intronic	ENSG00000122025									.	rs61944200	31	0	varscan
13	28602256	C	T	SISJ0232	FLT3	PASS	1/1	100	115	0.156749							intronic	intronic	intronic	ENSG00000122025									.	rs61944200	112	0	varscan
13	28611243	C	T	SISJ0232	FLT3	PASS	0/1	46.67	15								intronic	intronic	intronic	ENSG00000122025									.	.	7	8	varscan
13	28611243	C	T	SISJ0232	FLT3	PASS	0/1	40	51								intronic	intronic	intronic	ENSG00000122025									.	.	20	30	varscan
13	28622356	G	A	SISJ0232	FLT3	PASS	1/1	100	21	0.837061							intronic	intronic	intronic	ENSG00000122025									.	rs2153000	21	0	varscan
13	28622356	G	A	SISJ0232	FLT3	PASS	1/1	100	77	0.837061							intronic	intronic	intronic	ENSG00000122025									.	rs2153000	77	0	varscan
13	28636084	G	A	SISJ0232	FLT3	PASS	1/1	100	223	0.958067	ENSG00000122025..ENST00000241453..exon3..c.C288T..p.D96D:ENSG00000122025..ENST00000380982..exon3..c.C288T..p.D96D:ENSG00000122025..ENST00000380987..exon3..c.C288T..p.D96D:ENSG00000122025..ENST00000537084..exon3..c.C288T..p.D96D	FLT3..uc001urw.3..exon3..c.C288T..p.D96D:FLT3..uc010tdn.2..exon3..c.C288T..p.D96D	FLT3..NM_004119..exon3..c.C288T..p.D96D	synonymous_SNV	synonymous_SNV	synonymous_SNV	exonic	exonic	exonic	ENSG00000122025									.	rs7338903	223	0	varscan
13	28636084	G	A	SISJ0232	FLT3	PASS	1/1	100	571	0.958067	ENSG00000122025..ENST00000241453..exon3..c.C288T..p.D96D:ENSG00000122025..ENST00000380982..exon3..c.C288T..p.D96D:ENSG00000122025..ENST00000380987..exon3..c.C288T..p.D96D:ENSG00000122025..ENST00000537084..exon3..c.C288T..p.D96D	FLT3..uc001urw.3..exon3..c.C288T..p.D96D:FLT3..uc010tdn.2..exon3..c.C288T..p.D96D	FLT3..NM_004119..exon3..c.C288T..p.D96D	synonymous_SNV	synonymous_SNV	synonymous_SNV	exonic	exonic	exonic	ENSG00000122025									.	rs7338903	570	0	varscan
13	28636446	G	A	SISJ0232	FLT3	PASS	1/1	100	13	0.958067							intronic	intronic	intronic	ENSG00000122025									.	rs2387349	13	0	varscan
13	28636446	G	A	SISJ0232	FLT3	PASS	1/1	100	44	0.958067							intronic	intronic	intronic	ENSG00000122025									.	rs2387349	44	0	varscan
13	28644510	C	A	SISJ0232	FLT3	PASS	1/1	100	12	0.994209							intronic	intronic	intronic	ENSG00000122025									.	rs2387350	10	0	varscan
13	28644510	C	A	SISJ0232	FLT3	PASS	1/1	100	31	0.994209							intronic	intronic	intronic	ENSG00000122025									.	rs2387350	30	0	varscan
13	28646862	C	T	SISJ0232	FLT3	PASS	1/1	100	8	0.176717							intronic	intronic	intronic	ENSG00000122025									.	rs73154879	8	0	varscan
13	28646862	C	T	SISJ0232	FLT3	PASS	1/1	100	8	0.176717							intronic	intronic	intronic	ENSG00000122025									.	rs73154879	8	0	varscan
13	28646906	C	T	SISJ0232	FLT3	PASS	1/1	100	8	0.177117							intronic	intronic	intronic	ENSG00000122025									.	rs143005859	8	0	varscan
13	28646906	C	T	SISJ0232	FLT3	PASS	1/1	100	8	0.177117							intronic	intronic	intronic	ENSG00000122025									.	rs143005859	8	0	varscan
13	28647573	C	T	SISJ0232	FLT3	PASS	1/1	100	108	0.176318							intronic	intronic	intronic	ENSG00000122025									.	rs9581971	107	0	varscan
13	28647573	C	T	SISJ0232	FLT3	PASS	1/1	100	266	0.176318							intronic	intronic	intronic	ENSG00000122025									.	rs9581971	265	0	varscan
13	28602226	AAG	A	SISJ0235	FLT3	PASS	1/1	88.46	26	0.767173							intronic	intronic	intronic	ENSG00000122025									.	rs60462219	23	3	varscan
13	28602226	AAG	A	SISJ0235	FLT3	PASS	1/1	86	51	0.767173							intronic	intronic	intronic	ENSG00000122025									.	rs60462219	43	7	varscan
13	28635909	CA	C	SISJ0235	FLT3	PASS	0/1	8.33	36								intronic	intronic	intronic	ENSG00000122025									.	.	3	33	varscan
13	28635909	CA	C	SISJ0235	FLT3	PASS	0/1	3.61	87								intronic	intronic	intronic	ENSG00000122025									.	.	3	80	varscan
13	28647489	GA	G	SISJ0235	FLT3	PASS	0/1	76.47	22	0.675519							intronic	intronic	intronic	ENSG00000122025									.	.	13	4	varscan
13	28647489	GA	G	SISJ0235	FLT3	PASS	0/1	64.71	75	0.675519							intronic	intronic	intronic	ENSG00000122025									.	.	33	18	varscan
13	28577554	A	G	SISJ0235	FLT3	PASS	0/1	47.83	23	0.0359425							UTR3	UTR3	UTR3	ENSG00000122025	uc001urw.3..c.*635T>C:uc010tdn.2..c.*635T>C								.	rs35613052	11	12	varscan
13	28577554	A	G	SISJ0235	FLT3	PASS	0/1	40	55	0.0359425							UTR3	UTR3	UTR3	ENSG00000122025	uc001urw.3..c.*635T>C:uc010tdn.2..c.*635T>C								.	rs35613052	22	33	varscan
13	28577688	G	T	SISJ0235	FLT3	PASS	1/1	100	8	0.473043							UTR3	UTR3	UTR3	ENSG00000122025	uc001urw.3..c.*501C>A:uc010tdn.2..c.*501C>A								.	rs3829382	8	0	varscan
13	28577688	G	T	SISJ0235	FLT3	PASS	1/1	100	8	0.473043							UTR3	UTR3	UTR3	ENSG00000122025	uc001urw.3..c.*501C>A:uc010tdn.2..c.*501C>A								.	rs3829382	8	0	varscan
13	28589662	C	G	SISJ0235	FLT3	PASS	1/1	100	16	0.851238							intronic	intronic	intronic	ENSG00000122025									.	rs4497507	14	0	varscan
13	28589662	C	G	SISJ0235	FLT3	PASS	1/1	97.73	49	0.851238							intronic	intronic	intronic	ENSG00000122025									.	rs4497507	43	1	varscan
13	28607989	T	G	SISJ0235	FLT3	PASS	1/1	100	27	0.578674							intronic	intronic	intronic	ENSG00000122025									.	rs2491223	26	0	varscan
13	28607989	T	G	SISJ0235	FLT3	PASS	1/1	100	64	0.578674							intronic	intronic	intronic	ENSG00000122025									.	rs2491223	64	0	varscan
13	28609825	A	G	SISJ0235	FLT3	PASS	1/1	100	32	0.563099							intronic	intronic	intronic	ENSG00000122025									.	rs2491227	31	0	varscan
13	28609825	A	G	SISJ0235	FLT3	PASS	1/1	100	86	0.563099							intronic	intronic	intronic	ENSG00000122025									.	rs2491227	82	0	varscan
13	28609846	A	T	SISJ0235	FLT3	PASS	1/1	100	23	0.563099							intronic	intronic	intronic	ENSG00000122025									.	rs2491228	22	0	varscan
13	28609846	A	T	SISJ0235	FLT3	PASS	1/1	100	68	0.563099							intronic	intronic	intronic	ENSG00000122025									.	rs2491228	68	0	varscan
13	28609991	T	C	SISJ0235	FLT3	PASS	1/1	100	26	0.563099							intronic	intronic	intronic	ENSG00000122025									.	rs2491229	26	0	varscan
13	28609991	T	C	SISJ0235	FLT3	PASS	1/1	100	82	0.563099							intronic	intronic	intronic	ENSG00000122025									.	rs2491229	81	0	varscan
13	28609997	T	C	SISJ0235	FLT3	PASS	1/1	100	31	0.563099							intronic	intronic	intronic	ENSG00000122025									.	rs2491230	29	0	varscan
13	28609997	T	C	SISJ0235	FLT3	PASS	1/1	100	93	0.563099							intronic	intronic	intronic	ENSG00000122025									.	rs2491230	91	0	varscan
13	28610183	A	G	SISJ0235	FLT3	PASS	1/1	100	76	0.563299							intronic	intronic	intronic	ENSG00000122025									.	rs2491231	76	0	varscan
13	28610183	A	G	SISJ0235	FLT3	PASS	1/1	100	187	0.563299							intronic	intronic	intronic	ENSG00000122025									.	rs2491231	185	0	varscan
13	28622356	G	A	SISJ0235	FLT3	PASS	1/1	100	27	0.837061							intronic	intronic	intronic	ENSG00000122025									.	rs2153000	27	0	varscan
13	28622356	G	A	SISJ0235	FLT3	PASS	1/1	100	63	0.837061							intronic	intronic	intronic	ENSG00000122025									.	rs2153000	63	0	varscan
13	28622924	G	A	SISJ0235	FLT3	PASS	1/1	100	8	0.761981							intronic	intronic	intronic	ENSG00000122025									.	rs9507984	8	0	varscan
13	28622924	G	A	SISJ0235	FLT3	PASS	1/1	100	17	0.761981							intronic	intronic	intronic	ENSG00000122025									.	rs9507984	16	0	varscan
13	28624294	G	A	SISJ0235	FLT3	PASS	1/1	100	92	0.558706	ENSG00000122025..ENST00000241453..exon6..c.C680T..p.T227M:ENSG00000122025..ENST00000380982..exon6..c.C680T..p.T227M:ENSG00000122025..ENST00000380987..exon6..c.C680T..p.T227M:ENSG00000122025..ENST00000537084..exon6..c.C680T..p.T227M	FLT3..uc001urw.3..exon6..c.C680T..p.T227M:FLT3..uc010tdn.2..exon6..c.C680T..p.T227M	FLT3..NM_004119..exon6..c.C680T..p.T227M	nonsynonymous_SNV	nonsynonymous_SNV	nonsynonymous_SNV	exonic	exonic	exonic	ENSG00000122025		D	0.999	P	0.879	T	0.15		.	rs1933437	92	0	varscan
13	28624294	G	A	SISJ0235	FLT3	PASS	1/1	100	255	0.558706	ENSG00000122025..ENST00000241453..exon6..c.C680T..p.T227M:ENSG00000122025..ENST00000380982..exon6..c.C680T..p.T227M:ENSG00000122025..ENST00000380987..exon6..c.C680T..p.T227M:ENSG00000122025..ENST00000537084..exon6..c.C680T..p.T227M	FLT3..uc001urw.3..exon6..c.C680T..p.T227M:FLT3..uc010tdn.2..exon6..c.C680T..p.T227M	FLT3..NM_004119..exon6..c.C680T..p.T227M	nonsynonymous_SNV	nonsynonymous_SNV	nonsynonymous_SNV	exonic	exonic	exonic	ENSG00000122025		D	0.999	P	0.879	T	0.15		.	rs1933437	255	0	varscan
13	28636084	G	A	SISJ0235	FLT3	PASS	1/1	100	174	0.958067	ENSG00000122025..ENST00000241453..exon3..c.C288T..p.D96D:ENSG00000122025..ENST00000380982..exon3..c.C288T..p.D96D:ENSG00000122025..ENST00000380987..exon3..c.C288T..p.D96D:ENSG00000122025..ENST00000537084..exon3..c.C288T..p.D96D	FLT3..uc001urw.3..exon3..c.C288T..p.D96D:FLT3..uc010tdn.2..exon3..c.C288T..p.D96D	FLT3..NM_004119..exon3..c.C288T..p.D96D	synonymous_SNV	synonymous_SNV	synonymous_SNV	exonic	exonic	exonic	ENSG00000122025									.	rs7338903	174	0	varscan
13	28636084	G	A	SISJ0235	FLT3	PASS	1/1	100	479	0.958067	ENSG00000122025..ENST00000241453..exon3..c.C288T..p.D96D:ENSG00000122025..ENST00000380982..exon3..c.C288T..p.D96D:ENSG00000122025..ENST00000380987..exon3..c.C288T..p.D96D:ENSG00000122025..ENST00000537084..exon3..c.C288T..p.D96D	FLT3..uc001urw.3..exon3..c.C288T..p.D96D:FLT3..uc010tdn.2..exon3..c.C288T..p.D96D	FLT3..NM_004119..exon3..c.C288T..p.D96D	synonymous_SNV	synonymous_SNV	synonymous_SNV	exonic	exonic	exonic	ENSG00000122025									.	rs7338903	479	0	varscan
13	28636446	G	A	SISJ0235	FLT3	PASS	1/1	100	19	0.958067							intronic	intronic	intronic	ENSG00000122025									.	rs2387349	19	0	varscan
13	28636446	G	A	SISJ0235	FLT3	PASS	1/1	100	45	0.958067							intronic	intronic	intronic	ENSG00000122025									.	rs2387349	45	0	varscan
13	28647508	C	A	SISJ0235	FLT3	PASS	0/1	8.33	27								intronic	intronic	intronic	ENSG00000122025									.	.	2	22	varscan
13	28647508	C	A	SISJ0235	FLT3	PASS	0/0	0	100								intronic	intronic	intronic	ENSG00000122025									.	.	0	93	varscan
13	28588407	C	CAATA	SISJ0236	FLT3	PASS	0/0	0	8	0.0207668							intronic	intronic	intronic	ENSG00000122025									.	rs201189605	0	8	varscan
13	28588407	C	CAATA	SISJ0236	FLT3	PASS	0/1	26.67	15	0.0207668							intronic	intronic	intronic	ENSG00000122025									.	rs201189605	4	11	varscan
13	28597447	ATC	A	SISJ0236	FLT3	PASS	0/1	45	20	0.101637							intronic	intronic	intronic	ENSG00000122025									.	rs35829721	9	11	varscan
13	28597447	ATC	A	SISJ0236	FLT3	PASS	0/0	0	39	0.101637							intronic	intronic	intronic	ENSG00000122025									.	rs35829721	0	39	varscan
13	28602226	AAG/AGAG	A	SISJ0236	FLT3	PASS	0/1	40.91	44								intronic	intronic	intronic	ENSG00000122025									.	.	18	26	varscan
13	28602226	AAG/AGAG	A	SISJ0236	FLT3	PASS	0/1	25.81	66								intronic	intronic	intronic	ENSG00000122025									.	.	16	46	varscan
13	28611215	GT	G	SISJ0236	FLT3	PASS	0/0	0	25	0.180711							intronic	intronic	intronic	ENSG00000122025									.	rs59947907	0	25	varscan
13	28611215	GT	G	SISJ0236	FLT3	PASS	0/1	46.94	50	0.180711							intronic	intronic	intronic	ENSG00000122025									.	rs59947907	23	26	varscan
13	28647489	GA/AAAA	G	SISJ0236	FLT3	PASS	0/1	65	44								intronic	intronic	intronic	ENSG00000122025									.	.	26	14	varscan
13	28647489	GA/AAAA	G	SISJ0236	FLT3	PASS	0/1	59.21	114								intronic	intronic	intronic	ENSG00000122025									.	.	45	31	varscan
13	28577688	G	T	SISJ0236	FLT3	PASS	0/1	43.75	17	0.473043							UTR3	UTR3	UTR3	ENSG00000122025	uc001urw.3..c.*501C>A:uc010tdn.2..c.*501C>A								.	rs3829382	7	9	varscan
13	28577688	G	T	SISJ0236	FLT3	PASS	1/1	100	15	0.473043							UTR3	UTR3	UTR3	ENSG00000122025	uc001urw.3..c.*501C>A:uc010tdn.2..c.*501C>A								.	rs3829382	15	0	varscan
13	28588589	C	T	SISJ0236	FLT3	PASS	0/1	51.54	130		ENSG00000122025..ENST00000537084..exon22..c.G2736A..p.A912A:ENSG00000122025..ENST00000241453..exon23..c.G2859A..p.A953A:ENSG00000122025..ENST00000380982..exon23..c.G2868A..p.A956A	FLT3..uc010tdn.2..exon22..c.G2736A..p.A912A:FLT3..uc001urw.3..exon23..c.G2859A..p.A953A	FLT3..NM_004119..exon23..c.G2859A..p.A953A	synonymous_SNV	synonymous_SNV	synonymous_SNV	exonic	exonic	exonic	ENSG00000122025									.	.	67	63	varscan
13	28588589	C	T	SISJ0236	FLT3	PASS	0/0	0	396		ENSG00000122025..ENST00000537084..exon22..c.G2736A..p.A912A:ENSG00000122025..ENST00000241453..exon23..c.G2859A..p.A953A:ENSG00000122025..ENST00000380982..exon23..c.G2868A..p.A956A	FLT3..uc010tdn.2..exon22..c.G2736A..p.A912A:FLT3..uc001urw.3..exon23..c.G2859A..p.A953A	FLT3..NM_004119..exon23..c.G2859A..p.A953A	synonymous_SNV	synonymous_SNV	synonymous_SNV	exonic	exonic	exonic	ENSG00000122025									.	.	0	396	varscan
13	28589495	C	G	SISJ0236	FLT3	PASS	0/0	0	54	0.227835							intronic	intronic	intronic	ENSG00000122025									.	rs9579142	0	54	varscan
13	28589495	C	G	SISJ0236	FLT3	PASS	0/1	36.27	102	0.227835							intronic	intronic	intronic	ENSG00000122025									.	rs9579142	37	65	varscan
13	28589509	C	T	SISJ0236	FLT3	PASS	0/0	0	48	0.21845							intronic	intronic	intronic	ENSG00000122025									.	rs9579143	0	48	varscan
13	28589509	C	T	SISJ0236	FLT3	PASS	0/1	35.48	94	0.21845							intronic	intronic	intronic	ENSG00000122025									.	rs9579143	33	60	varscan
13	28589662	C	G	SISJ0236	FLT3	PASS	0/1	29.41	51	0.851238							intronic	intronic	intronic	ENSG00000122025									.	rs4497507	15	36	varscan
13	28589662	C	G	SISJ0236	FLT3	PASS	1/1	100	58	0.851238							intronic	intronic	intronic	ENSG00000122025									.	rs4497507	56	0	varscan
13	28589707	C	A	SISJ0236	FLT3	PASS	0/0	0	87								intronic	intronic	intronic	ENSG00000122025									.	.	0	86	varscan
13	28589707	C	A	SISJ0236	FLT3	PASS	0/1	2.3	176								intronic	intronic	intronic	ENSG00000122025									.	.	4	170	varscan
13	28592546	T	C	SISJ0236	FLT3	PASS	0/0	0	41	0.249002							intronic	intronic	intronic	ENSG00000122025									.	rs17086226	0	40	varscan
13	28592546	T	C	SISJ0236	FLT3	PASS	0/1	53.75	80	0.249002							intronic	intronic	intronic	ENSG00000122025									.	rs17086226	43	37	varscan
13	28594639	C	T	SISJ0236	FLT3	PASS	0/1	55.56	9	0.104034							intronic	intronic	intronic	ENSG00000122025									.	rs9581958	5	4	varscan
13	28594639	C	T	SISJ0236	FLT3	PASS	0/0	0	23	0.104034							intronic	intronic	intronic	ENSG00000122025									.	rs9581958	0	23	varscan
13	28598825	T	C	SISJ0236	FLT3	PASS	0/0	0	12	0.166733							intronic	intronic	intronic	ENSG00000122025									.	rs12427992	0	12	varscan
13	28598825	T	C	SISJ0236	FLT3	PASS	0/1	47.06	17	0.166733							intronic	intronic	intronic	ENSG00000122025									.	rs12427992	8	9	varscan
13	28601173	T	C	SISJ0236	FLT3	PASS	0/0	0	139	0.0177716							intronic	intronic	intronic	ENSG00000122025									.	rs74753866	0	138	varscan
13	28601173	T	C	SISJ0236	FLT3	PASS	0/1	50.27	375	0.0177716							intronic	intronic	intronic	ENSG00000122025									.	rs74753866	187	185	varscan
13	28601621	C	T	SISJ0236	FLT3	PASS	0/1	74.07	27	0.101438							intronic	intronic	intronic	ENSG00000122025									.	rs9512985	20	7	varscan
13	28601621	C	T	SISJ0236	FLT3	PASS	0/0	0	52	0.101438							intronic	intronic	intronic	ENSG00000122025									.	rs9512985	0	52	varscan
13	28601651	T	C	SISJ0236	FLT3	PASS	0/0	0	21	0.151957							intronic	intronic	intronic	ENSG00000122025									.	rs61944199	0	21	varscan
13	28601651	T	C	SISJ0236	FLT3	PASS	0/1	51.52	33	0.151957							intronic	intronic	intronic	ENSG00000122025									.	rs61944199	17	16	varscan
13	28602256	C	T	SISJ0236	FLT3	PASS	0/0	0	65	0.156749							intronic	intronic	intronic	ENSG00000122025									.	rs61944200	0	57	varscan
13	28602256	C	T	SISJ0236	FLT3	PASS	0/1	43.07	141	0.156749							intronic	intronic	intronic	ENSG00000122025									.	rs61944200	59	78	varscan
13	28607916	T	A	SISJ0236	FLT3	PASS	0/1	57.89	19	0.570687							intronic	intronic	intronic	ENSG00000122025									.	rs2491222	11	8	varscan
13	28607916	T	A	SISJ0236	FLT3	PASS	0/0	0	23	0.570687							intronic	intronic	intronic	ENSG00000122025									.	rs2491222	0	23	varscan
13	28607989	T	G	SISJ0236	FLT3	PASS	0/1	56	50	0.578674							intronic	intronic	intronic	ENSG00000122025									.	rs2491223	28	22	varscan
13	28607989	T	G	SISJ0236	FLT3	PASS	0/1	35.51	109	0.578674							intronic	intronic	intronic	ENSG00000122025									.	rs2491223	38	69	varscan
13	28608473	C	T	SISJ0236	FLT3	PASS	0/1	28.12	33	0.0569089	ENSG00000122025..ENST00000241453..exon13..c.G1669A..p.V557I:ENSG00000122025..ENST00000380982..exon13..c.G1669A..p.V557I:ENSG00000122025..ENST00000380987..exon13..c.G1669A..p.V557I:ENSG00000122025..ENST00000537084..exon13..c.G1669A..p.V557I	FLT3..uc001urw.3..exon13..c.G1669A..p.V557I:FLT3..uc010tdn.2..exon13..c.G1669A..p.V557I	FLT3..NM_004119..exon13..c.G1669A..p.V557I	nonsynonymous_SNV	nonsynonymous_SNV	nonsynonymous_SNV	exonic	exonic	exonic	ENSG00000122025		B	0.004	B	0.002	T	0.86		IDx3dCOSM28043x3bOCCURENCEx3d1(haematopoietic_and_lymphoid_tissue)	rs35958982	9	23	varscan
13	28608473	C	T	SISJ0236	FLT3	PASS	0/0	0	120	0.0569089	ENSG00000122025..ENST00000241453..exon13..c.G1669A..p.V557I:ENSG00000122025..ENST00000380982..exon13..c.G1669A..p.V557I:ENSG00000122025..ENST00000380987..exon13..c.G1669A..p.V557I:ENSG00000122025..ENST00000537084..exon13..c.G1669A..p.V557I	FLT3..uc001urw.3..exon13..c.G1669A..p.V557I:FLT3..uc010tdn.2..exon13..c.G1669A..p.V557I	FLT3..NM_004119..exon13..c.G1669A..p.V557I	nonsynonymous_SNV	nonsynonymous_SNV	nonsynonymous_SNV	exonic	exonic	exonic	ENSG00000122025		B	0.004	B	0.002	T	0.86		IDx3dCOSM28043x3bOCCURENCEx3d1(haematopoietic_and_lymphoid_tissue)	rs35958982	0	120	varscan
13	28609825	A	G	SISJ0236	FLT3	PASS	0/1	48.98	51	0.563099							intronic	intronic	intronic	ENSG00000122025									.	rs2491227	24	25	varscan
13	28609825	A	G	SISJ0236	FLT3	PASS	0/0	0	130	0.563099							intronic	intronic	intronic	ENSG00000122025									.	rs2491227	0	130	varscan
13	28609846	A	T	SISJ0236	FLT3	PASS	0/1	55.26	38	0.563099							intronic	intronic	intronic	ENSG00000122025									.	rs2491228	21	17	varscan
13	28609846	A	T	SISJ0236	FLT3	PASS	0/0	0	89	0.563099							intronic	intronic	intronic	ENSG00000122025									.	rs2491228	0	89	varscan
13	28609991	T	C	SISJ0236	FLT3	PASS	0/1	55.77	52	0.563099							intronic	intronic	intronic	ENSG00000122025									.	rs2491229	29	23	varscan
13	28609991	T	C	SISJ0236	FLT3	PASS	0/0	0	128	0.563099							intronic	intronic	intronic	ENSG00000122025									.	rs2491229	0	128	varscan
13	28609997	T	C	SISJ0236	FLT3	PASS	0/1	55.93	59	0.563099							intronic	intronic	intronic	ENSG00000122025									.	rs2491230	33	26	varscan
13	28609997	T	C	SISJ0236	FLT3	PASS	0/0	0	145	0.563099							intronic	intronic	intronic	ENSG00000122025									.	rs2491230	0	145	varscan
13	28610183	A	G	SISJ0236	FLT3	PASS	0/1	54.1	123	0.563299							intronic	intronic	intronic	ENSG00000122025									.	rs2491231	66	56	varscan
13	28610183	A	G	SISJ0236	FLT3	PASS	0/0	0	346	0.563299							intronic	intronic	intronic	ENSG00000122025									.	rs2491231	0	346	varscan
13	28610355	T	A	SISJ0236	FLT3	PASS	1/1	100	13	0.85623							intronic	intronic	intronic	ENSG00000122025									.	rs2491232	13	0	varscan
13	28610355	T	A	SISJ0236	FLT3	PASS	1/1	100	14	0.85623							intronic	intronic	intronic	ENSG00000122025									.	rs2491232	14	0	varscan
13	28611149	A	G	SISJ0236	FLT3	PASS	0/1	50	8	0.713658							intronic	intronic	intronic	ENSG00000122025									.	rs2491234	4	4	varscan
13	28611149	A	G	SISJ0236	FLT3	PASS	0/0	0	22	0.713658							intronic	intronic	intronic	ENSG00000122025									.	rs2491234	0	22	varscan
13	28611519	A	G	SISJ0236	FLT3	PASS	0/0	0	44								intronic	intronic	intronic	ENSG00000122025									.	.	0	44	varscan
13	28611519	A	G	SISJ0236	FLT3	PASS	0/1	2.11	95								intronic	intronic	intronic	ENSG00000122025									.	.	2	93	varscan
13	28622356	G	A	SISJ0236	FLT3	PASS	0/1	66.67	39	0.837061							intronic	intronic	intronic	ENSG00000122025									.	rs2153000	26	13	varscan
13	28622356	G	A	SISJ0236	FLT3	PASS	0/1	34.29	105	0.837061							intronic	intronic	intronic	ENSG00000122025									.	rs2153000	36	69	varscan
13	28622924	G	A	SISJ0236	FLT3	PASS	0/0	0	10	0.761981							intronic	intronic	intronic	ENSG00000122025									.	rs9507984	0	10	varscan
13	28622924	G	A	SISJ0236	FLT3	PASS	0/1	70	20	0.761981							intronic	intronic	intronic	ENSG00000122025									.	rs9507984	14	6	varscan
13	28623699	G	T	SISJ0236	FLT3	PASS	0/1	41.67	110	0.107827							intronic	intronic	intronic	ENSG00000122025									.	rs9507985	45	63	varscan
13	28623699	G	T	SISJ0236	FLT3	PASS	0/0	0	228	0.107827							intronic	intronic	intronic	ENSG00000122025									.	rs9507985	0	227	varscan
13	28623759	C	T	SISJ0236	FLT3	PASS	0/1	42.77	167	0.102436							intronic	intronic	intronic	ENSG00000122025									.	rs9513004	71	95	varscan
13	28623759	C	T	SISJ0236	FLT3	PASS	0/0	0	494	0.102436							intronic	intronic	intronic	ENSG00000122025									.	rs9513004	0	492	varscan
13	28624374	G	T	SISJ0236	FLT3	PASS	0/1	39.74	78	0.0461262							intronic	intronic	intronic	ENSG00000122025									.	rs80133756	31	47	varscan
13	28624374	G	T	SISJ0236	FLT3	PASS	0/0	0	224	0.0461262							intronic	intronic	intronic	ENSG00000122025									.	rs80133756	0	220	varscan
13	28624543	C	A	SISJ0236	FLT3	PASS	1/1	80	10	0.0415335							intronic	intronic	intronic	ENSG00000122025									.	rs78333994	8	2	varscan
13	28624543	C	A	SISJ0236	FLT3	PASS	0/0	0	14	0.0415335							intronic	intronic	intronic	ENSG00000122025									.	rs78333994	0	14	varscan
13	28635815	G	T	SISJ0236	FLT3	PASS	0/1	69.23	13	0.0323482							intronic	intronic	intronic	ENSG00000122025									.	rs7333811	9	4	varscan
13	28635815	G	T	SISJ0236	FLT3	PASS	0/0	0	30	0.0323482							intronic	intronic	intronic	ENSG00000122025									.	rs7333811	0	29	varscan
13	28636084	G	A	SISJ0236	FLT3	PASS	1/1	100	325	0.958067	ENSG00000122025..ENST00000241453..exon3..c.C288T..p.D96D:ENSG00000122025..ENST00000380982..exon3..c.C288T..p.D96D:ENSG00000122025..ENST00000380987..exon3..c.C288T..p.D96D:ENSG00000122025..ENST00000537084..exon3..c.C288T..p.D96D	FLT3..uc001urw.3..exon3..c.C288T..p.D96D:FLT3..uc010tdn.2..exon3..c.C288T..p.D96D	FLT3..NM_004119..exon3..c.C288T..p.D96D	synonymous_SNV	synonymous_SNV	synonymous_SNV	exonic	exonic	exonic	ENSG00000122025									.	rs7338903	325	0	varscan
13	28636084	G	A	SISJ0236	FLT3	PASS	1/1	100	849	0.958067	ENSG00000122025..ENST00000241453..exon3..c.C288T..p.D96D:ENSG00000122025..ENST00000380982..exon3..c.C288T..p.D96D:ENSG00000122025..ENST00000380987..exon3..c.C288T..p.D96D:ENSG00000122025..ENST00000537084..exon3..c.C288T..p.D96D	FLT3..uc001urw.3..exon3..c.C288T..p.D96D:FLT3..uc010tdn.2..exon3..c.C288T..p.D96D	FLT3..NM_004119..exon3..c.C288T..p.D96D	synonymous_SNV	synonymous_SNV	synonymous_SNV	exonic	exonic	exonic	ENSG00000122025									.	rs7338903	848	0	varscan
13	28636312	C	T	SISJ0236	FLT3	PASS	0/1	44.97	189	0.105831							intronic	intronic	intronic	ENSG00000122025									.	rs1319107	85	104	varscan
13	28636312	C	T	SISJ0236	FLT3	PASS	0/0	0	493	0.105831							intronic	intronic	intronic	ENSG00000122025									.	rs1319107	0	493	varscan
13	28636354	C	T	SISJ0236	FLT3	PASS	0/1	46.3	108	0.105631							intronic	intronic	intronic	ENSG00000122025									.	rs1319106	50	58	varscan
13	28636354	C	T	SISJ0236	FLT3	PASS	0/0	0	273	0.105631							intronic	intronic	intronic	ENSG00000122025									.	rs1319106	0	273	varscan
13	28636446	G	A	SISJ0236	FLT3	PASS	1/1	100	14	0.958067							intronic	intronic	intronic	ENSG00000122025									.	rs2387349	14	0	varscan
13	28636446	G	A	SISJ0236	FLT3	PASS	1/1	100	26	0.958067							intronic	intronic	intronic	ENSG00000122025									.	rs2387349	26	0	varscan
13	28644510	C	A	SISJ0236	FLT3	PASS	1/1	100	14	0.994209							intronic	intronic	intronic	ENSG00000122025									.	rs2387350	14	0	varscan
13	28644510	C	A	SISJ0236	FLT3	PASS	1/1	100	30	0.994209							intronic	intronic	intronic	ENSG00000122025									.	rs2387350	30	0	varscan
13	28647534	T	G	SISJ0236	FLT3	PASS	0/1	38.89	90	0.0365415							intronic	intronic	intronic	ENSG00000122025									.	rs8000938	35	55	varscan
13	28647534	T	G	SISJ0236	FLT3	PASS	0/0	0	296	0.0365415							intronic	intronic	intronic	ENSG00000122025									.	rs8000938	0	296	varscan
13	28647573	C	T	SISJ0236	FLT3	PASS	0/0	0	122	0.176318							intronic	intronic	intronic	ENSG00000122025									.	rs9581971	0	116	varscan
13	28647573	C	T	SISJ0236	FLT3	PASS	0/1	48.84	405	0.176318							intronic	intronic	intronic	ENSG00000122025									.	rs9581971	190	199	varscan
13	28674628	T	C	SISJ0236	FLT3	PASS	0/1	67.21	61	0.373602	ENSG00000122025..ENST00000241453..exon1..c.A20G..p.D7G:ENSG00000122025..ENST00000380982..exon1..c.A20G..p.D7G:ENSG00000122025..ENST00000380987..exon1..c.A20G..p.D7G:ENSG00000122025..ENST00000537084..exon1..c.A20G..p.D7G	FLT3..uc001urw.3..exon1..c.A20G..p.D7G:FLT3..uc010tdn.2..exon1..c.A20G..p.D7G	FLT3..NM_004119..exon1..c.A20G..p.D7G	nonsynonymous_SNV	nonsynonymous_SNV	nonsynonymous_SNV	exonic	exonic	exonic	ENSG00000122025		B	0	B	0	T	0.69		IDx3dCOSM4147677x3bOCCURENCEx3d1(thyroid)	rs12872889	41	20	varscan
13	28674628	T	C	SISJ0236	FLT3	PASS	1/1	100	107	0.373602	ENSG00000122025..ENST00000241453..exon1..c.A20G..p.D7G:ENSG00000122025..ENST00000380982..exon1..c.A20G..p.D7G:ENSG00000122025..ENST00000380987..exon1..c.A20G..p.D7G:ENSG00000122025..ENST00000537084..exon1..c.A20G..p.D7G	FLT3..uc001urw.3..exon1..c.A20G..p.D7G:FLT3..uc010tdn.2..exon1..c.A20G..p.D7G	FLT3..NM_004119..exon1..c.A20G..p.D7G	nonsynonymous_SNV	nonsynonymous_SNV	nonsynonymous_SNV	exonic	exonic	exonic	ENSG00000122025		B	0	B	0	T	0.69		IDx3dCOSM4147677x3bOCCURENCEx3d1(thyroid)	rs12872889	107	0	varscan
13	28674801	C	A	SISJ0236	FLT3	PASS	0/0	0	93	0.00938498							upstream	upstream	upstream	ENSG00000122025									.	rs192335006	0	93	varscan
13	28674801	C	A	SISJ0236	FLT3	PASS	0/1	53.02	232	0.00938498							upstream	upstream	upstream	ENSG00000122025									.	rs192335006	123	109	varscan
13	28674878	C	T	SISJ0236	FLT3	PASS	0/1	70	40	0.0195687							upstream	upstream	upstream	ENSG00000122025									.	rs115084655	28	12	varscan
13	28674878	C	T	SISJ0236	FLT3	PASS	0/0	0	57	0.0195687							upstream	upstream	upstream	ENSG00000122025									.	rs115084655	0	56	varscan
13	28597447	ATC	A	SISJ0243	FLT3	PASS	0/1	37.5	24	0.101637							intronic	intronic	intronic	ENSG00000122025									.	rs35829721	9	15	varscan
13	28597447	ATC	A	SISJ0243	FLT3	PASS	0/1	46.67	30	0.101637							intronic	intronic	intronic	ENSG00000122025									.	rs35829721	14	16	varscan
13	28602226	AAG	A	SISJ0243	FLT3	PASS	1/1	78.57	28	0.767173							intronic	intronic	intronic	ENSG00000122025									.	rs60462219	22	6	varscan
13	28602226	AAG	A	SISJ0243	FLT3	PASS	1/1	75.68	74	0.767173							intronic	intronic	intronic	ENSG00000122025									.	rs60462219	56	18	varscan
13	28623938	G	GA	SISJ0243	FLT3	PASS	0/1	33.96	107	0.106629							intronic	intronic	intronic	ENSG00000122025									.	rs67491524	36	70	varscan
13	28623938	G	GA	SISJ0243	FLT3	PASS	0/1	42.41	226	0.106629							intronic	intronic	intronic	ENSG00000122025									.	rs67491524	95	129	varscan
13	28647489	GA	G	SISJ0243	FLT3	PASS	0/1	67.86	30	0.675519							intronic	intronic	intronic	ENSG00000122025									.	.	19	9	varscan
13	28647489	GA	G	SISJ0243	FLT3	PASS	0/1	69.57	88	0.675519							intronic	intronic	intronic	ENSG00000122025									.	.	48	21	varscan
13	28577427	A	G	SISJ0243	FLT3	PASS	0/0	0	57								UTR3	UTR3	UTR3	ENSG00000122025	uc001urw.3..c.*762T>C:uc010tdn.2..c.*762T>C								.	.	0	57	varscan
13	28577427	A	G	SISJ0243	FLT3	PASS	0/1	3.57	112								UTR3	UTR3	UTR3	ENSG00000122025	uc001urw.3..c.*762T>C:uc010tdn.2..c.*762T>C								.	.	4	108	varscan
13	28577554	A	G	SISJ0243	FLT3	PASS	0/1	37.93	29	0.0359425							UTR3	UTR3	UTR3	ENSG00000122025	uc001urw.3..c.*635T>C:uc010tdn.2..c.*635T>C								.	rs35613052	11	18	varscan
13	28577554	A	G	SISJ0243	FLT3	PASS	0/1	54.39	58	0.0359425							UTR3	UTR3	UTR3	ENSG00000122025	uc001urw.3..c.*635T>C:uc010tdn.2..c.*635T>C								.	rs35613052	31	26	varscan
13	28589267	C	T	SISJ0243	FLT3	PASS	0/1	60	20	0.392173							intronic	intronic	intronic	ENSG00000122025									.	rs4073630	12	8	varscan
13	28589267	C	T	SISJ0243	FLT3	PASS	0/1	45.16	31	0.392173							intronic	intronic	intronic	ENSG00000122025									.	rs4073630	14	17	varscan
13	28589662	C	G	SISJ0243	FLT3	PASS	1/1	100	38	0.851238							intronic	intronic	intronic	ENSG00000122025									.	rs4497507	35	0	varscan
13	28589662	C	G	SISJ0243	FLT3	PASS	1/1	100	74	0.851238							intronic	intronic	intronic	ENSG00000122025									.	rs4497507	69	0	varscan
13	28589664	G	C	SISJ0243	FLT3	PASS	0/0	0	39								intronic	intronic	intronic	ENSG00000122025									.	.	0	37	varscan
13	28589664	G	C	SISJ0243	FLT3	PASS	0/1	2.7	76								intronic	intronic	intronic	ENSG00000122025									.	.	2	72	varscan
13	28594639	C	T	SISJ0243	FLT3	PASS	0/1	22.22	9	0.104034							intronic	intronic	intronic	ENSG00000122025									.	rs9581958	2	7	varscan
13	28594639	C	T	SISJ0243	FLT3	PASS	0/1	37.5	16	0.104034							intronic	intronic	intronic	ENSG00000122025									.	rs9581958	6	10	varscan
13	28597498	C	A	SISJ0243	FLT3	PASS	0/0	0	63		ENSG00000122025..ENST00000241453..exon19..c.G2407T..p.E803X:ENSG00000122025..ENST00000380982..exon19..c.G2407T..p.E803X:ENSG00000122025..ENST00000537084..exon19..c.G2407T..p.E803X	FLT3..uc001urw.3..exon19..c.G2407T..p.E803X:FLT3..uc010tdn.2..exon19..c.G2407T..p.E803X	FLT3..NM_004119..exon19..c.G2407T..p.E803X	stopgain	stopgain	stopgain	exonic	exonic	exonic	ENSG00000122025						D	0.05		.	.	0	63	varscan
13	28597498	C	A	SISJ0243	FLT3	PASS	0/1	2.41	85		ENSG00000122025..ENST00000241453..exon19..c.G2407T..p.E803X:ENSG00000122025..ENST00000380982..exon19..c.G2407T..p.E803X:ENSG00000122025..ENST00000537084..exon19..c.G2407T..p.E803X	FLT3..uc001urw.3..exon19..c.G2407T..p.E803X:FLT3..uc010tdn.2..exon19..c.G2407T..p.E803X	FLT3..NM_004119..exon19..c.G2407T..p.E803X	stopgain	stopgain	stopgain	exonic	exonic	exonic	ENSG00000122025						D	0.05		.	.	2	81	varscan
13	28601621	C	T	SISJ0243	FLT3	PASS	0/1	52.94	17	0.101438							intronic	intronic	intronic	ENSG00000122025									.	rs9512985	9	8	varscan
13	28601621	C	T	SISJ0243	FLT3	PASS	0/1	32.35	34	0.101438							intronic	intronic	intronic	ENSG00000122025									.	rs9512985	11	23	varscan
13	28607916	T	A	SISJ0243	FLT3	PASS	1/1	100	15	0.570687							intronic	intronic	intronic	ENSG00000122025									.	rs2491222	15	0	varscan
13	28607916	T	A	SISJ0243	FLT3	PASS	1/1	100	25	0.570687							intronic	intronic	intronic	ENSG00000122025									.	rs2491222	24	0	varscan
13	28607989	T	G	SISJ0243	FLT3	PASS	1/1	100	55	0.578674							intronic	intronic	intronic	ENSG00000122025									.	rs2491223	53	0	varscan
13	28607989	T	G	SISJ0243	FLT3	PASS	1/1	100	92	0.578674							intronic	intronic	intronic	ENSG00000122025									.	rs2491223	85	0	varscan
13	28609825	A	G	SISJ0243	FLT3	PASS	1/1	100	52	0.563099							intronic	intronic	intronic	ENSG00000122025									.	rs2491227	52	0	varscan
13	28609825	A	G	SISJ0243	FLT3	PASS	1/1	100	96	0.563099							intronic	intronic	intronic	ENSG00000122025									.	rs2491227	92	0	varscan
13	28609846	A	T	SISJ0243	FLT3	PASS	1/1	100	32	0.563099							intronic	intronic	intronic	ENSG00000122025									.	rs2491228	32	0	varscan
13	28609846	A	T	SISJ0243	FLT3	PASS	1/1	100	72	0.563099							intronic	intronic	intronic	ENSG00000122025									.	rs2491228	72	0	varscan
13	28609991	T	C	SISJ0243	FLT3	PASS	1/1	100	31	0.563099							intronic	intronic	intronic	ENSG00000122025									.	rs2491229	31	0	varscan
13	28609991	T	C	SISJ0243	FLT3	PASS	1/1	100	74	0.563099							intronic	intronic	intronic	ENSG00000122025									.	rs2491229	74	0	varscan
13	28609997	T	C	SISJ0243	FLT3	PASS	1/1	100	34	0.563099							intronic	intronic	intronic	ENSG00000122025									.	rs2491230	34	0	varscan
13	28609997	T	C	SISJ0243	FLT3	PASS	1/1	100	90	0.563099							intronic	intronic	intronic	ENSG00000122025									.	rs2491230	89	0	varscan
13	28610183	A	G	SISJ0243	FLT3	PASS	1/1	100	97	0.563299							intronic	intronic	intronic	ENSG00000122025									.	rs2491231	97	0	varscan
13	28610183	A	G	SISJ0243	FLT3	PASS	1/1	100	187	0.563299							intronic	intronic	intronic	ENSG00000122025									.	rs2491231	187	0	varscan
13	28622356	G	A	SISJ0243	FLT3	PASS	0/1	50	40	0.837061							intronic	intronic	intronic	ENSG00000122025									.	rs2153000	20	20	varscan
13	28622356	G	A	SISJ0243	FLT3	PASS	0/1	37.7	61	0.837061							intronic	intronic	intronic	ENSG00000122025									.	rs2153000	23	38	varscan
13	28623699	G	T	SISJ0243	FLT3	PASS	0/1	50.7	72	0.107827							intronic	intronic	intronic	ENSG00000122025									.	rs9507985	36	35	varscan
13	28623699	G	T	SISJ0243	FLT3	PASS	0/1	40.85	144	0.107827							intronic	intronic	intronic	ENSG00000122025									.	rs9507985	58	84	varscan
13	28623759	C	T	SISJ0243	FLT3	PASS	0/1	50	199	0.102436							intronic	intronic	intronic	ENSG00000122025									.	rs9513004	99	99	varscan
13	28623759	C	T	SISJ0243	FLT3	PASS	0/1	45.65	322	0.102436							intronic	intronic	intronic	ENSG00000122025									.	rs9513004	147	175	varscan
13	28624294	G	A	SISJ0243	FLT3	PASS	0/1	43.15	292	0.558706	ENSG00000122025..ENST00000241453..exon6..c.C680T..p.T227M:ENSG00000122025..ENST00000380982..exon6..c.C680T..p.T227M:ENSG00000122025..ENST00000380987..exon6..c.C680T..p.T227M:ENSG00000122025..ENST00000537084..exon6..c.C680T..p.T227M	FLT3..uc001urw.3..exon6..c.C680T..p.T227M:FLT3..uc010tdn.2..exon6..c.C680T..p.T227M	FLT3..NM_004119..exon6..c.C680T..p.T227M	nonsynonymous_SNV	nonsynonymous_SNV	nonsynonymous_SNV	exonic	exonic	exonic	ENSG00000122025		D	0.999	P	0.879	T	0.15		.	rs1933437	126	166	varscan
13	28624294	G	A	SISJ0243	FLT3	PASS	0/1	42.14	459	0.558706	ENSG00000122025..ENST00000241453..exon6..c.C680T..p.T227M:ENSG00000122025..ENST00000380982..exon6..c.C680T..p.T227M:ENSG00000122025..ENST00000380987..exon6..c.C680T..p.T227M:ENSG00000122025..ENST00000537084..exon6..c.C680T..p.T227M	FLT3..uc001urw.3..exon6..c.C680T..p.T227M:FLT3..uc010tdn.2..exon6..c.C680T..p.T227M	FLT3..NM_004119..exon6..c.C680T..p.T227M	nonsynonymous_SNV	nonsynonymous_SNV	nonsynonymous_SNV	exonic	exonic	exonic	ENSG00000122025		D	0.999	P	0.879	T	0.15		.	rs1933437	193	265	varscan
13	28636084	G	A	SISJ0243	FLT3	PASS	1/1	100	354	0.958067	ENSG00000122025..ENST00000241453..exon3..c.C288T..p.D96D:ENSG00000122025..ENST00000380982..exon3..c.C288T..p.D96D:ENSG00000122025..ENST00000380987..exon3..c.C288T..p.D96D:ENSG00000122025..ENST00000537084..exon3..c.C288T..p.D96D	FLT3..uc001urw.3..exon3..c.C288T..p.D96D:FLT3..uc010tdn.2..exon3..c.C288T..p.D96D	FLT3..NM_004119..exon3..c.C288T..p.D96D	synonymous_SNV	synonymous_SNV	synonymous_SNV	exonic	exonic	exonic	ENSG00000122025									.	rs7338903	354	0	varscan
13	28636084	G	A	SISJ0243	FLT3	PASS	1/1	100	630	0.958067	ENSG00000122025..ENST00000241453..exon3..c.C288T..p.D96D:ENSG00000122025..ENST00000380982..exon3..c.C288T..p.D96D:ENSG00000122025..ENST00000380987..exon3..c.C288T..p.D96D:ENSG00000122025..ENST00000537084..exon3..c.C288T..p.D96D	FLT3..uc001urw.3..exon3..c.C288T..p.D96D:FLT3..uc010tdn.2..exon3..c.C288T..p.D96D	FLT3..NM_004119..exon3..c.C288T..p.D96D	synonymous_SNV	synonymous_SNV	synonymous_SNV	exonic	exonic	exonic	ENSG00000122025									.	rs7338903	628	0	varscan
13	28636312	C	T	SISJ0243	FLT3	PASS	0/1	47.02	151	0.105831							intronic	intronic	intronic	ENSG00000122025									.	rs1319107	71	80	varscan
13	28636312	C	T	SISJ0243	FLT3	PASS	0/1	46.88	320	0.105831							intronic	intronic	intronic	ENSG00000122025									.	rs1319107	150	170	varscan
13	28636354	C	T	SISJ0243	FLT3	PASS	0/1	45.88	85	0.105631							intronic	intronic	intronic	ENSG00000122025									.	rs1319106	39	46	varscan
13	28636354	C	T	SISJ0243	FLT3	PASS	0/1	45.35	172	0.105631							intronic	intronic	intronic	ENSG00000122025									.	rs1319106	78	94	varscan
13	28644510	C	A	SISJ0243	FLT3	PASS	1/1	100	8	0.994209							intronic	intronic	intronic	ENSG00000122025									.	rs2387350	8	0	varscan
13	28644510	C	A	SISJ0243	FLT3	PASS	1/1	100	29	0.994209							intronic	intronic	intronic	ENSG00000122025									.	rs2387350	29	0	varscan
13	28644647	T	C	SISJ0243	FLT3	PASS	0/0	0	48		ENSG00000122025..ENST00000241453..exon2..c.A146G..p.K49R:ENSG00000122025..ENST00000380982..exon2..c.A146G..p.K49R:ENSG00000122025..ENST00000380987..exon2..c.A146G..p.K49R:ENSG00000122025..ENST00000537084..exon2..c.A146G..p.K49R	FLT3..uc001urw.3..exon2..c.A146G..p.K49R:FLT3..uc010tdn.2..exon2..c.A146G..p.K49R	FLT3..NM_004119..exon2..c.A146G..p.K49R	nonsynonymous_SNV	nonsynonymous_SNV	nonsynonymous_SNV	exonic	exonic	exonic	ENSG00000122025		B	0.066	B	0.019	T	0.73		.	.	0	47	varscan
13	28644647	T	C	SISJ0243	FLT3	PASS	0/1	2.52	119		ENSG00000122025..ENST00000241453..exon2..c.A146G..p.K49R:ENSG00000122025..ENST00000380982..exon2..c.A146G..p.K49R:ENSG00000122025..ENST00000380987..exon2..c.A146G..p.K49R:ENSG00000122025..ENST00000537084..exon2..c.A146G..p.K49R	FLT3..uc001urw.3..exon2..c.A146G..p.K49R:FLT3..uc010tdn.2..exon2..c.A146G..p.K49R	FLT3..NM_004119..exon2..c.A146G..p.K49R	nonsynonymous_SNV	nonsynonymous_SNV	nonsynonymous_SNV	exonic	exonic	exonic	ENSG00000122025		B	0.066	B	0.019	T	0.73		.	.	3	116	varscan
13	28674628	T	C	SISJ0243	FLT3	PASS	0/1	35.9	39	0.373602	ENSG00000122025..ENST00000241453..exon1..c.A20G..p.D7G:ENSG00000122025..ENST00000380982..exon1..c.A20G..p.D7G:ENSG00000122025..ENST00000380987..exon1..c.A20G..p.D7G:ENSG00000122025..ENST00000537084..exon1..c.A20G..p.D7G	FLT3..uc001urw.3..exon1..c.A20G..p.D7G:FLT3..uc010tdn.2..exon1..c.A20G..p.D7G	FLT3..NM_004119..exon1..c.A20G..p.D7G	nonsynonymous_SNV	nonsynonymous_SNV	nonsynonymous_SNV	exonic	exonic	exonic	ENSG00000122025		B	0	B	0	T	0.69		IDx3dCOSM4147677x3bOCCURENCEx3d1(thyroid)	rs12872889	14	25	varscan
13	28674628	T	C	SISJ0243	FLT3	PASS	0/1	50.57	88	0.373602	ENSG00000122025..ENST00000241453..exon1..c.A20G..p.D7G:ENSG00000122025..ENST00000380982..exon1..c.A20G..p.D7G:ENSG00000122025..ENST00000380987..exon1..c.A20G..p.D7G:ENSG00000122025..ENST00000537084..exon1..c.A20G..p.D7G	FLT3..uc001urw.3..exon1..c.A20G..p.D7G:FLT3..uc010tdn.2..exon1..c.A20G..p.D7G	FLT3..NM_004119..exon1..c.A20G..p.D7G	nonsynonymous_SNV	nonsynonymous_SNV	nonsynonymous_SNV	exonic	exonic	exonic	ENSG00000122025		B	0	B	0	T	0.69		IDx3dCOSM4147677x3bOCCURENCEx3d1(thyroid)	rs12872889	44	43	varscan
13	28597447	ATC	A	SISJ0245	FLT3	PASS	0/1	38.89	18	0.101637							intronic	intronic	intronic	ENSG00000122025									.	rs35829721	7	11	varscan
13	28597447	ATC	A	SISJ0245	FLT3	PASS	0/1	52	50	0.101637							intronic	intronic	intronic	ENSG00000122025									.	rs35829721	26	24	varscan
13	28602226	AAG	A	SISJ0245	FLT3	PASS	1/1	92.31	26	0.767173							intronic	intronic	intronic	ENSG00000122025									.	rs60462219	24	2	varscan
13	28602226	AAG	A	SISJ0245	FLT3	PASS	1/1	80	65	0.767173							intronic	intronic	intronic	ENSG00000122025									.	rs60462219	52	13	varscan
13	28623938	G	GA	SISJ0245	FLT3	PASS	0/1	31.4	123	0.106629							intronic	intronic	intronic	ENSG00000122025									.	rs67491524	38	83	varscan
13	28623938	G	GA	SISJ0245	FLT3	PASS	0/1	40.28	214	0.106629							intronic	intronic	intronic	ENSG00000122025									.	rs67491524	85	126	varscan
13	28647489	GA	G	SISJ0245	FLT3	PASS	0/1	71.43	37	0.675519							intronic	intronic	intronic	ENSG00000122025									.	.	20	8	varscan
13	28647489	GA	G	SISJ0245	FLT3	PASS	0/1	72.58	75	0.675519							intronic	intronic	intronic	ENSG00000122025									.	.	45	17	varscan
13	28589267	C	T	SISJ0245	FLT3	PASS	0/1	28.57	28	0.392173							intronic	intronic	intronic	ENSG00000122025									.	rs4073630	8	20	varscan
13	28589267	C	T	SISJ0245	FLT3	PASS	0/1	41.18	34	0.392173							intronic	intronic	intronic	ENSG00000122025									.	rs4073630	14	20	varscan
13	28589495	C	G	SISJ0245	FLT3	PASS	1/1	100	36	0.227835							intronic	intronic	intronic	ENSG00000122025									.	rs9579142	35	0	varscan
13	28589495	C	G	SISJ0245	FLT3	PASS	1/1	100	65	0.227835							intronic	intronic	intronic	ENSG00000122025									.	rs9579142	65	0	varscan
13	28589509	C	T	SISJ0245	FLT3	PASS	1/1	100	36	0.21845							intronic	intronic	intronic	ENSG00000122025									.	rs9579143	36	0	varscan
13	28589509	C	T	SISJ0245	FLT3	PASS	1/1	100	55	0.21845							intronic	intronic	intronic	ENSG00000122025									.	rs9579143	55	0	varscan
13	28589662	C	G	SISJ0245	FLT3	PASS	1/1	100	29	0.851238							intronic	intronic	intronic	ENSG00000122025									.	rs4497507	29	0	varscan
13	28589662	C	G	SISJ0245	FLT3	PASS	1/1	100	60	0.851238							intronic	intronic	intronic	ENSG00000122025									.	rs4497507	58	0	varscan
13	28601621	C	T	SISJ0245	FLT3	PASS	0/1	42.86	14	0.101438							intronic	intronic	intronic	ENSG00000122025									.	rs9512985	6	8	varscan
13	28601621	C	T	SISJ0245	FLT3	PASS	0/1	42.31	26	0.101438							intronic	intronic	intronic	ENSG00000122025									.	rs9512985	11	15	varscan
13	28607916	T	A	SISJ0245	FLT3	PASS	1/1	100	10	0.570687							intronic	intronic	intronic	ENSG00000122025									.	rs2491222	10	0	varscan
13	28607916	T	A	SISJ0245	FLT3	PASS	1/1	100	29	0.570687							intronic	intronic	intronic	ENSG00000122025									.	rs2491222	28	0	varscan
13	28607989	T	G	SISJ0245	FLT3	PASS	1/1	100	54	0.578674							intronic	intronic	intronic	ENSG00000122025									.	rs2491223	49	0	varscan
13	28607989	T	G	SISJ0245	FLT3	PASS	1/1	100	77	0.578674							intronic	intronic	intronic	ENSG00000122025									.	rs2491223	74	0	varscan
13	28609825	A	G	SISJ0245	FLT3	PASS	1/1	100	43	0.563099							intronic	intronic	intronic	ENSG00000122025									.	rs2491227	42	0	varscan
13	28609825	A	G	SISJ0245	FLT3	PASS	1/1	100	89	0.563099							intronic	intronic	intronic	ENSG00000122025									.	rs2491227	88	0	varscan
13	28609846	A	T	SISJ0245	FLT3	PASS	1/1	100	37	0.563099							intronic	intronic	intronic	ENSG00000122025									.	rs2491228	37	0	varscan
13	28609846	A	T	SISJ0245	FLT3	PASS	1/1	98.28	58	0.563099							intronic	intronic	intronic	ENSG00000122025									.	rs2491228	57	1	varscan
13	28609991	T	C	SISJ0245	FLT3	PASS	1/1	100	36	0.563099							intronic	intronic	intronic	ENSG00000122025									.	rs2491229	36	0	varscan
13	28609991	T	C	SISJ0245	FLT3	PASS	1/1	100	72	0.563099							intronic	intronic	intronic	ENSG00000122025									.	rs2491229	72	0	varscan
13	28609997	T	C	SISJ0245	FLT3	PASS	1/1	100	46	0.563099							intronic	intronic	intronic	ENSG00000122025									.	rs2491230	44	0	varscan
13	28609997	T	C	SISJ0245	FLT3	PASS	1/1	100	84	0.563099							intronic	intronic	intronic	ENSG00000122025									.	rs2491230	83	0	varscan
13	28610183	A	G	SISJ0245	FLT3	PASS	1/1	100	106	0.563299							intronic	intronic	intronic	ENSG00000122025									.	rs2491231	105	0	varscan
13	28610183	A	G	SISJ0245	FLT3	PASS	1/1	100	184	0.563299							intronic	intronic	intronic	ENSG00000122025									.	rs2491231	180	0	varscan
13	28611149	A	G	SISJ0245	FLT3	PASS	1/1	100	9	0.713658							intronic	intronic	intronic	ENSG00000122025									.	rs2491234	9	0	varscan
13	28611149	A	G	SISJ0245	FLT3	PASS	1/1	100	8	0.713658							intronic	intronic	intronic	ENSG00000122025									.	rs2491234	8	0	varscan
13	28622356	G	A	SISJ0245	FLT3	PASS	0/1	47.92	49	0.837061							intronic	intronic	intronic	ENSG00000122025									.	rs2153000	23	25	varscan
13	28622356	G	A	SISJ0245	FLT3	PASS	0/1	51.28	78	0.837061							intronic	intronic	intronic	ENSG00000122025									.	rs2153000	40	38	varscan
13	28623699	G	T	SISJ0245	FLT3	PASS	0/1	43.75	80	0.107827							intronic	intronic	intronic	ENSG00000122025									.	rs9507985	35	45	varscan
13	28623699	G	T	SISJ0245	FLT3	PASS	0/1	52.17	139	0.107827							intronic	intronic	intronic	ENSG00000122025									.	rs9507985	72	66	varscan
13	28623759	C	T	SISJ0245	FLT3	PASS	0/1	51.52	166	0.102436							intronic	intronic	intronic	ENSG00000122025									.	rs9513004	85	80	varscan
13	28623759	C	T	SISJ0245	FLT3	PASS	0/1	43.79	324	0.102436							intronic	intronic	intronic	ENSG00000122025									.	rs9513004	141	181	varscan
13	28624294	G	A	SISJ0245	FLT3	PASS	0/1	51.75	228	0.558706	ENSG00000122025..ENST00000241453..exon6..c.C680T..p.T227M:ENSG00000122025..ENST00000380982..exon6..c.C680T..p.T227M:ENSG00000122025..ENST00000380987..exon6..c.C680T..p.T227M:ENSG00000122025..ENST00000537084..exon6..c.C680T..p.T227M	FLT3..uc001urw.3..exon6..c.C680T..p.T227M:FLT3..uc010tdn.2..exon6..c.C680T..p.T227M	FLT3..NM_004119..exon6..c.C680T..p.T227M	nonsynonymous_SNV	nonsynonymous_SNV	nonsynonymous_SNV	exonic	exonic	exonic	ENSG00000122025		D	0.999	P	0.879	T	0.15		.	rs1933437	118	110	varscan
13	28624294	G	A	SISJ0245	FLT3	PASS	0/1	44.61	464	0.558706	ENSG00000122025..ENST00000241453..exon6..c.C680T..p.T227M:ENSG00000122025..ENST00000380982..exon6..c.C680T..p.T227M:ENSG00000122025..ENST00000380987..exon6..c.C680T..p.T227M:ENSG00000122025..ENST00000537084..exon6..c.C680T..p.T227M	FLT3..uc001urw.3..exon6..c.C680T..p.T227M:FLT3..uc010tdn.2..exon6..c.C680T..p.T227M	FLT3..NM_004119..exon6..c.C680T..p.T227M	nonsynonymous_SNV	nonsynonymous_SNV	nonsynonymous_SNV	exonic	exonic	exonic	ENSG00000122025		D	0.999	P	0.879	T	0.15		.	rs1933437	207	257	varscan
13	28626473	T	C	SISJ0245	FLT3	PASS	0/0	0	9								intronic	intronic	intronic	ENSG00000122025									.	.	0	9	varscan
13	28626473	T	C	SISJ0245	FLT3	PASS	0/1	15.38	14								intronic	intronic	intronic	ENSG00000122025									.	.	2	11	varscan
13	28631579	A	G	SISJ0245	FLT3	PASS	0/1	36	50		ENSG00000122025..ENST00000241453..exon4..c.T389C..p.I130T:ENSG00000122025..ENST00000380982..exon4..c.T389C..p.I130T:ENSG00000122025..ENST00000380987..exon4..c.T389C..p.I130T:ENSG00000122025..ENST00000537084..exon4..c.T389C..p.I130T	FLT3..uc001urw.3..exon4..c.T389C..p.I130T:FLT3..uc010tdn.2..exon4..c.T389C..p.I130T	FLT3..NM_004119..exon4..c.T389C..p.I130T	nonsynonymous_SNV	nonsynonymous_SNV	nonsynonymous_SNV	exonic	exonic	exonic	ENSG00000122025		B	0.249	B	0.138	T	0.36		.	.	18	32	varscan
13	28631579	A	G	SISJ0245	FLT3	PASS	0/1	62.16	74		ENSG00000122025..ENST00000241453..exon4..c.T389C..p.I130T:ENSG00000122025..ENST00000380982..exon4..c.T389C..p.I130T:ENSG00000122025..ENST00000380987..exon4..c.T389C..p.I130T:ENSG00000122025..ENST00000537084..exon4..c.T389C..p.I130T	FLT3..uc001urw.3..exon4..c.T389C..p.I130T:FLT3..uc010tdn.2..exon4..c.T389C..p.I130T	FLT3..NM_004119..exon4..c.T389C..p.I130T	nonsynonymous_SNV	nonsynonymous_SNV	nonsynonymous_SNV	exonic	exonic	exonic	ENSG00000122025		B	0.249	B	0.138	T	0.36		.	.	46	28	varscan
13	28636084	G	A	SISJ0245	FLT3	PASS	1/1	100	302	0.958067	ENSG00000122025..ENST00000241453..exon3..c.C288T..p.D96D:ENSG00000122025..ENST00000380982..exon3..c.C288T..p.D96D:ENSG00000122025..ENST00000380987..exon3..c.C288T..p.D96D:ENSG00000122025..ENST00000537084..exon3..c.C288T..p.D96D	FLT3..uc001urw.3..exon3..c.C288T..p.D96D:FLT3..uc010tdn.2..exon3..c.C288T..p.D96D	FLT3..NM_004119..exon3..c.C288T..p.D96D	synonymous_SNV	synonymous_SNV	synonymous_SNV	exonic	exonic	exonic	ENSG00000122025									.	rs7338903	302	0	varscan
13	28636084	G	A	SISJ0245	FLT3	PASS	1/1	100	566	0.958067	ENSG00000122025..ENST00000241453..exon3..c.C288T..p.D96D:ENSG00000122025..ENST00000380982..exon3..c.C288T..p.D96D:ENSG00000122025..ENST00000380987..exon3..c.C288T..p.D96D:ENSG00000122025..ENST00000537084..exon3..c.C288T..p.D96D	FLT3..uc001urw.3..exon3..c.C288T..p.D96D:FLT3..uc010tdn.2..exon3..c.C288T..p.D96D	FLT3..NM_004119..exon3..c.C288T..p.D96D	synonymous_SNV	synonymous_SNV	synonymous_SNV	exonic	exonic	exonic	ENSG00000122025									.	rs7338903	565	0	varscan
13	28636312	C	T	SISJ0245	FLT3	PASS	0/1	39.33	150	0.105831							intronic	intronic	intronic	ENSG00000122025									.	rs1319107	59	91	varscan
13	28636312	C	T	SISJ0245	FLT3	PASS	0/1	44.54	238	0.105831							intronic	intronic	intronic	ENSG00000122025									.	rs1319107	106	132	varscan
13	28636354	C	T	SISJ0245	FLT3	PASS	0/1	37.18	78	0.105631							intronic	intronic	intronic	ENSG00000122025									.	rs1319106	29	49	varscan
13	28636354	C	T	SISJ0245	FLT3	PASS	0/1	37.3	126	0.105631							intronic	intronic	intronic	ENSG00000122025									.	rs1319106	47	79	varscan
13	28644510	C	A	SISJ0245	FLT3	PASS	1/1	100	10	0.994209							intronic	intronic	intronic	ENSG00000122025									.	rs2387350	10	0	varscan
13	28644510	C	A	SISJ0245	FLT3	PASS	1/1	100	20	0.994209							intronic	intronic	intronic	ENSG00000122025									.	rs2387350	20	0	varscan
13	28644594	A	G	SISJ0245	FLT3	PASS	0/0	0	49								intronic	intronic	intronic	ENSG00000122025									.	.	0	48	varscan
13	28644594	A	G	SISJ0245	FLT3	PASS	0/1	2.63	78								intronic	intronic	intronic	ENSG00000122025									.	.	2	74	varscan
13	28674797	G	A	SISJ0245	FLT3	PASS	0/1	50.57	87	0.00279553							upstream	upstream	upstream	ENSG00000122025									.	rs117145034	44	43	varscan
13	28674797	G	A	SISJ0245	FLT3	PASS	0/1	55.45	220	0.00279553							upstream	upstream	upstream	ENSG00000122025									.	rs117145034	122	98	varscan
13	28602226	AAG	A	SISJ0251	FLT3	PASS	1/1	100	16	0.767173							intronic	intronic	intronic	ENSG00000122025									.	rs60462219	16	0	varscan
13	28602226	AAG	A	SISJ0251	FLT3	PASS	1/1	78.48	79	0.767173							intronic	intronic	intronic	ENSG00000122025									.	rs60462219	62	17	varscan
13	28647489	GA	G	SISJ0251	FLT3	PASS	0/1	80	37	0.675519							intronic	intronic	intronic	ENSG00000122025									.	.	24	6	varscan
13	28647489	GA	G	SISJ0251	FLT3	PASS	0/1	81.18	110	0.675519							intronic	intronic	intronic	ENSG00000122025									.	.	69	16	varscan
13	28589267	C	T	SISJ0251	FLT3	PASS	0/1	53.33	15	0.392173							intronic	intronic	intronic	ENSG00000122025									.	rs4073630	8	7	varscan
13	28589267	C	T	SISJ0251	FLT3	PASS	0/1	43.59	39	0.392173							intronic	intronic	intronic	ENSG00000122025									.	rs4073630	17	22	varscan
13	28589495	C	G	SISJ0251	FLT3	PASS	0/1	32.35	35	0.227835							intronic	intronic	intronic	ENSG00000122025									.	rs9579142	11	23	varscan
13	28589495	C	G	SISJ0251	FLT3	PASS	0/1	28.87	97	0.227835							intronic	intronic	intronic	ENSG00000122025									.	rs9579142	28	69	varscan
13	28589626	A	T	SISJ0251	FLT3	PASS	0/0	0	10								intronic	intronic	intronic	ENSG00000122025									.	.	0	10	varscan
13	28589626	A	T	SISJ0251	FLT3	PASS	0/1	3.64	56								intronic	intronic	intronic	ENSG00000122025									.	.	2	53	varscan
13	28589662	C	G	SISJ0251	FLT3	PASS	1/1	100	15	0.851238							intronic	intronic	intronic	ENSG00000122025									.	rs4497507	13	0	varscan
13	28589662	C	G	SISJ0251	FLT3	PASS	1/1	100	62	0.851238							intronic	intronic	intronic	ENSG00000122025									.	rs4497507	62	0	varscan
13	28592849	G	A	SISJ0251	FLT3	PASS	0/0	0	18								intronic	intronic	intronic	ENSG00000122025									.	.	0	18	varscan
13	28592849	G	A	SISJ0251	FLT3	PASS	0/1	3.12	64								intronic	intronic	intronic	ENSG00000122025									.	.	2	62	varscan
13	28592857	G	T	SISJ0251	FLT3	PASS	0/0	0	14								intronic	intronic	intronic	ENSG00000122025									.	.	0	14	varscan
13	28592857	G	T	SISJ0251	FLT3	PASS	0/1	3.39	59								intronic	intronic	intronic	ENSG00000122025									.	.	2	57	varscan
13	28607916	T	A	SISJ0251	FLT3	PASS	1/1	100	8	0.570687							intronic	intronic	intronic	ENSG00000122025									.	rs2491222	8	0	varscan
13	28607916	T	A	SISJ0251	FLT3	PASS	1/1	100	26	0.570687							intronic	intronic	intronic	ENSG00000122025									.	rs2491222	26	0	varscan
13	28607989	T	G	SISJ0251	FLT3	PASS	1/1	100	20	0.578674							intronic	intronic	intronic	ENSG00000122025									.	rs2491223	19	0	varscan
13	28607989	T	G	SISJ0251	FLT3	PASS	1/1	100	105	0.578674							intronic	intronic	intronic	ENSG00000122025									.	rs2491223	101	0	varscan
13	28609825	A	G	SISJ0251	FLT3	PASS	1/1	100	29	0.563099							intronic	intronic	intronic	ENSG00000122025									.	rs2491227	28	0	varscan
13	28609825	A	G	SISJ0251	FLT3	PASS	1/1	100	124	0.563099							intronic	intronic	intronic	ENSG00000122025									.	rs2491227	121	0	varscan
13	28609846	A	T	SISJ0251	FLT3	PASS	1/1	100	20	0.563099							intronic	intronic	intronic	ENSG00000122025									.	rs2491228	20	0	varscan
13	28609846	A	T	SISJ0251	FLT3	PASS	1/1	100	97	0.563099							intronic	intronic	intronic	ENSG00000122025									.	rs2491228	97	0	varscan
13	28609991	T	C	SISJ0251	FLT3	PASS	1/1	100	35	0.563099							intronic	intronic	intronic	ENSG00000122025									.	rs2491229	34	0	varscan
13	28609991	T	C	SISJ0251	FLT3	PASS	1/1	100	116	0.563099							intronic	intronic	intronic	ENSG00000122025									.	rs2491229	116	0	varscan
13	28609997	T	C	SISJ0251	FLT3	PASS	1/1	100	38	0.563099							intronic	intronic	intronic	ENSG00000122025									.	rs2491230	37	0	varscan
13	28609997	T	C	SISJ0251	FLT3	PASS	1/1	100	130	0.563099							intronic	intronic	intronic	ENSG00000122025									.	rs2491230	129	0	varscan
13	28610183	A	G	SISJ0251	FLT3	PASS	1/1	100	64	0.563299							intronic	intronic	intronic	ENSG00000122025									.	rs2491231	64	0	varscan
13	28610183	A	G	SISJ0251	FLT3	PASS	1/1	100	274	0.563299							intronic	intronic	intronic	ENSG00000122025									.	rs2491231	268	0	varscan
13	28622356	G	A	SISJ0251	FLT3	PASS	1/1	100	23	0.837061							intronic	intronic	intronic	ENSG00000122025									.	rs2153000	22	0	varscan
13	28622356	G	A	SISJ0251	FLT3	PASS	1/1	100	94	0.837061							intronic	intronic	intronic	ENSG00000122025									.	rs2153000	93	0	varscan
13	28622924	G	A	SISJ0251	FLT3	PASS	1/1	100	8	0.761981							intronic	intronic	intronic	ENSG00000122025									.	rs9507984	8	0	varscan
13	28622924	G	A	SISJ0251	FLT3	PASS	1/1	100	21	0.761981							intronic	intronic	intronic	ENSG00000122025									.	rs9507984	20	0	varscan
13	28624294	G	A	SISJ0251	FLT3	PASS	1/1	99.25	134	0.558706	ENSG00000122025..ENST00000241453..exon6..c.C680T..p.T227M:ENSG00000122025..ENST00000380982..exon6..c.C680T..p.T227M:ENSG00000122025..ENST00000380987..exon6..c.C680T..p.T227M:ENSG00000122025..ENST00000537084..exon6..c.C680T..p.T227M	FLT3..uc001urw.3..exon6..c.C680T..p.T227M:FLT3..uc010tdn.2..exon6..c.C680T..p.T227M	FLT3..NM_004119..exon6..c.C680T..p.T227M	nonsynonymous_SNV	nonsynonymous_SNV	nonsynonymous_SNV	exonic	exonic	exonic	ENSG00000122025		D	0.999	P	0.879	T	0.15		.	rs1933437	133	1	varscan
13	28624294	G	A	SISJ0251	FLT3	PASS	1/1	100	437	0.558706	ENSG00000122025..ENST00000241453..exon6..c.C680T..p.T227M:ENSG00000122025..ENST00000380982..exon6..c.C680T..p.T227M:ENSG00000122025..ENST00000380987..exon6..c.C680T..p.T227M:ENSG00000122025..ENST00000537084..exon6..c.C680T..p.T227M	FLT3..uc001urw.3..exon6..c.C680T..p.T227M:FLT3..uc010tdn.2..exon6..c.C680T..p.T227M	FLT3..NM_004119..exon6..c.C680T..p.T227M	nonsynonymous_SNV	nonsynonymous_SNV	nonsynonymous_SNV	exonic	exonic	exonic	ENSG00000122025		D	0.999	P	0.879	T	0.15		.	rs1933437	436	0	varscan
13	28636084	G	A	SISJ0251	FLT3	PASS	1/1	100	211	0.958067	ENSG00000122025..ENST00000241453..exon3..c.C288T..p.D96D:ENSG00000122025..ENST00000380982..exon3..c.C288T..p.D96D:ENSG00000122025..ENST00000380987..exon3..c.C288T..p.D96D:ENSG00000122025..ENST00000537084..exon3..c.C288T..p.D96D	FLT3..uc001urw.3..exon3..c.C288T..p.D96D:FLT3..uc010tdn.2..exon3..c.C288T..p.D96D	FLT3..NM_004119..exon3..c.C288T..p.D96D	synonymous_SNV	synonymous_SNV	synonymous_SNV	exonic	exonic	exonic	ENSG00000122025									.	rs7338903	211	0	varscan
13	28636084	G	A	SISJ0251	FLT3	PASS	1/1	100	842	0.958067	ENSG00000122025..ENST00000241453..exon3..c.C288T..p.D96D:ENSG00000122025..ENST00000380982..exon3..c.C288T..p.D96D:ENSG00000122025..ENST00000380987..exon3..c.C288T..p.D96D:ENSG00000122025..ENST00000537084..exon3..c.C288T..p.D96D	FLT3..uc001urw.3..exon3..c.C288T..p.D96D:FLT3..uc010tdn.2..exon3..c.C288T..p.D96D	FLT3..NM_004119..exon3..c.C288T..p.D96D	synonymous_SNV	synonymous_SNV	synonymous_SNV	exonic	exonic	exonic	ENSG00000122025									.	rs7338903	842	0	varscan
13	28644510	C	A	SISJ0251	FLT3	PASS	1/1	100	10	0.994209							intronic	intronic	intronic	ENSG00000122025									.	rs2387350	10	0	varscan
13	28644510	C	A	SISJ0251	FLT3	PASS	1/1	100	19	0.994209							intronic	intronic	intronic	ENSG00000122025									.	rs2387350	19	0	varscan
13	28674628	T	C	SISJ0251	FLT3	PASS	0/1	63.33	30	0.373602	ENSG00000122025..ENST00000241453..exon1..c.A20G..p.D7G:ENSG00000122025..ENST00000380982..exon1..c.A20G..p.D7G:ENSG00000122025..ENST00000380987..exon1..c.A20G..p.D7G:ENSG00000122025..ENST00000537084..exon1..c.A20G..p.D7G	FLT3..uc001urw.3..exon1..c.A20G..p.D7G:FLT3..uc010tdn.2..exon1..c.A20G..p.D7G	FLT3..NM_004119..exon1..c.A20G..p.D7G	nonsynonymous_SNV	nonsynonymous_SNV	nonsynonymous_SNV	exonic	exonic	exonic	ENSG00000122025		B	0	B	0	T	0.69		IDx3dCOSM4147677x3bOCCURENCEx3d1(thyroid)	rs12872889	19	11	varscan
13	28674628	T	C	SISJ0251	FLT3	PASS	0/1	41.76	91	0.373602	ENSG00000122025..ENST00000241453..exon1..c.A20G..p.D7G:ENSG00000122025..ENST00000380982..exon1..c.A20G..p.D7G:ENSG00000122025..ENST00000380987..exon1..c.A20G..p.D7G:ENSG00000122025..ENST00000537084..exon1..c.A20G..p.D7G	FLT3..uc001urw.3..exon1..c.A20G..p.D7G:FLT3..uc010tdn.2..exon1..c.A20G..p.D7G	FLT3..NM_004119..exon1..c.A20G..p.D7G	nonsynonymous_SNV	nonsynonymous_SNV	nonsynonymous_SNV	exonic	exonic	exonic	ENSG00000122025		B	0	B	0	T	0.69		IDx3dCOSM4147677x3bOCCURENCEx3d1(thyroid)	rs12872889	38	53	varscan
13	28597447	ATC	A	SISJ0253	FLT3	PASS	1/1	100	16	0.101637							intronic	intronic	intronic	ENSG00000122025									.	rs35829721	16	0	varscan
13	28597447	ATC	A	SISJ0253	FLT3	PASS	1/1	100	21	0.101637							intronic	intronic	intronic	ENSG00000122025									.	rs35829721	21	0	varscan
13	28602226	AAG	A	SISJ0253	FLT3	PASS	1/1	91.67	36	0.767173							intronic	intronic	intronic	ENSG00000122025									.	rs60462219	33	3	varscan
13	28602226	AAG	A	SISJ0253	FLT3	PASS	1/1	93.94	67	0.767173							intronic	intronic	intronic	ENSG00000122025									.	rs60462219	62	4	varscan
13	28623938	G	GA	SISJ0253	FLT3	PASS	1/1	81.32	91	0.106629							intronic	intronic	intronic	ENSG00000122025									.	rs67491524	74	17	varscan
13	28623938	G	GA	SISJ0253	FLT3	PASS	1/1	80.36	226	0.106629							intronic	intronic	intronic	ENSG00000122025									.	rs67491524	180	44	varscan
13	28635909	CA	C	SISJ0253	FLT3	PASS	0/1	6.06	33								intronic	intronic	intronic	ENSG00000122025									.	.	2	31	varscan
13	28635909	CA	C	SISJ0253	FLT3	PASS	0/1	6.9	59								intronic	intronic	intronic	ENSG00000122025									.	.	4	54	varscan
13	28647489	GA	G	SISJ0253	FLT3	PASS	0/1	84.38	42	0.675519							intronic	intronic	intronic	ENSG00000122025									.	.	27	5	varscan
13	28647489	GA	G	SISJ0253	FLT3	PASS	0/1	70.91	71	0.675519							intronic	intronic	intronic	ENSG00000122025									.	.	39	16	varscan
13	28589267	C	T	SISJ0253	FLT3	PASS	0/1	44.44	9	0.392173							intronic	intronic	intronic	ENSG00000122025									.	rs4073630	4	5	varscan
13	28589267	C	T	SISJ0253	FLT3	PASS	0/1	51.22	41	0.392173							intronic	intronic	intronic	ENSG00000122025									.	rs4073630	21	20	varscan
13	28589495	C	G	SISJ0253	FLT3	PASS	1/1	100	24	0.227835							intronic	intronic	intronic	ENSG00000122025									.	rs9579142	24	0	varscan
13	28589495	C	G	SISJ0253	FLT3	PASS	1/1	100	58	0.227835							intronic	intronic	intronic	ENSG00000122025									.	rs9579142	57	0	varscan
13	28589509	C	T	SISJ0253	FLT3	PASS	1/1	100	21	0.21845							intronic	intronic	intronic	ENSG00000122025									.	rs9579143	21	0	varscan
13	28589509	C	T	SISJ0253	FLT3	PASS	1/1	100	51	0.21845							intronic	intronic	intronic	ENSG00000122025									.	rs9579143	51	0	varscan
13	28589662	C	G	SISJ0253	FLT3	PASS	1/1	100	18	0.851238							intronic	intronic	intronic	ENSG00000122025									.	rs4497507	16	0	varscan
13	28589662	C	G	SISJ0253	FLT3	PASS	1/1	100	58	0.851238							intronic	intronic	intronic	ENSG00000122025									.	rs4497507	55	0	varscan
13	28601621	C	T	SISJ0253	FLT3	PASS	1/1	100	19	0.101438							intronic	intronic	intronic	ENSG00000122025									.	rs9512985	19	0	varscan
13	28601621	C	T	SISJ0253	FLT3	PASS	1/1	100	34	0.101438							intronic	intronic	intronic	ENSG00000122025									.	rs9512985	34	0	varscan
13	28607916	T	A	SISJ0253	FLT3	PASS	1/1	100	9	0.570687							intronic	intronic	intronic	ENSG00000122025									.	rs2491222	9	0	varscan
13	28607916	T	A	SISJ0253	FLT3	PASS	1/1	100	23	0.570687							intronic	intronic	intronic	ENSG00000122025									.	rs2491222	23	0	varscan
13	28607989	T	G	SISJ0253	FLT3	PASS	1/1	100	28	0.578674							intronic	intronic	intronic	ENSG00000122025									.	rs2491223	27	0	varscan
13	28607989	T	G	SISJ0253	FLT3	PASS	1/1	100	77	0.578674							intronic	intronic	intronic	ENSG00000122025									.	rs2491223	73	0	varscan
13	28608052	T	G	SISJ0253	FLT3	PASS	0/1	4.29	72		ENSG00000122025..ENST00000241453..exon15..c.A1914C..p.S638S:ENSG00000122025..ENST00000380982..exon15..c.A1914C..p.S638S:ENSG00000122025..ENST00000380987..exon15..c.A1914C..p.S638S:ENSG00000122025..ENST00000537084..exon15..c.A1914C..p.S638S	FLT3..uc001urw.3..exon15..c.A1914C..p.S638S:FLT3..uc010tdn.2..exon15..c.A1914C..p.S638S	FLT3..NM_004119..exon15..c.A1914C..p.S638S	synonymous_SNV	synonymous_SNV	synonymous_SNV	exonic	exonic	exonic	ENSG00000122025									.	.	3	67	varscan
13	28608052	T	G	SISJ0253	FLT3	PASS	0/0	0	181		ENSG00000122025..ENST00000241453..exon15..c.A1914C..p.S638S:ENSG00000122025..ENST00000380982..exon15..c.A1914C..p.S638S:ENSG00000122025..ENST00000380987..exon15..c.A1914C..p.S638S:ENSG00000122025..ENST00000537084..exon15..c.A1914C..p.S638S	FLT3..uc001urw.3..exon15..c.A1914C..p.S638S:FLT3..uc010tdn.2..exon15..c.A1914C..p.S638S	FLT3..NM_004119..exon15..c.A1914C..p.S638S	synonymous_SNV	synonymous_SNV	synonymous_SNV	exonic	exonic	exonic	ENSG00000122025									.	.	0	180	varscan
13	28608321	C	G	SISJ0253	FLT3	PASS	0/0	0	29		ENSG00000122025..ENST00000241453..exon14..c.G1735C..p.V579L:ENSG00000122025..ENST00000380982..exon14..c.G1735C..p.V579L:ENSG00000122025..ENST00000380987..exon14..c.G1735C..p.V579L:ENSG00000122025..ENST00000537084..exon14..c.G1735C..p.V579L	FLT3..uc001urw.3..exon14..c.G1735C..p.V579L:FLT3..uc010tdn.2..exon14..c.G1735C..p.V579L	FLT3..NM_004119..exon14..c.G1735C..p.V579L	nonsynonymous_SNV	nonsynonymous_SNV	nonsynonymous_SNV	exonic	exonic	exonic	ENSG00000122025		B	0.016	B	0.033	D	0.01		.	.	0	28	varscan
13	28608321	C	G	SISJ0253	FLT3	PASS	0/1	4	50		ENSG00000122025..ENST00000241453..exon14..c.G1735C..p.V579L:ENSG00000122025..ENST00000380982..exon14..c.G1735C..p.V579L:ENSG00000122025..ENST00000380987..exon14..c.G1735C..p.V579L:ENSG00000122025..ENST00000537084..exon14..c.G1735C..p.V579L	FLT3..uc001urw.3..exon14..c.G1735C..p.V579L:FLT3..uc010tdn.2..exon14..c.G1735C..p.V579L	FLT3..NM_004119..exon14..c.G1735C..p.V579L	nonsynonymous_SNV	nonsynonymous_SNV	nonsynonymous_SNV	exonic	exonic	exonic	ENSG00000122025		B	0.016	B	0.033	D	0.01		.	.	2	48	varscan
13	28608461	G	T	SISJ0253	FLT3	PASS	0/0	0	31		ENSG00000122025..ENST00000241453..exon13..c.C1681A..p.L561I:ENSG00000122025..ENST00000380982..exon13..c.C1681A..p.L561I:ENSG00000122025..ENST00000380987..exon13..c.C1681A..p.L561I:ENSG00000122025..ENST00000537084..exon13..c.C1681A..p.L561I	FLT3..uc001urw.3..exon13..c.C1681A..p.L561I:FLT3..uc010tdn.2..exon13..c.C1681A..p.L561I	FLT3..NM_004119..exon13..c.C1681A..p.L561I	nonsynonymous_SNV	nonsynonymous_SNV	nonsynonymous_SNV	exonic	exonic	exonic	ENSG00000122025		D	0.984	P	0.725	T	0.26		IDx3dCOSM1366200x3bOCCURENCEx3d1(large_intestine)	rs370618794	0	31	varscan
13	28608461	G	T	SISJ0253	FLT3	PASS	0/1	2.67	77		ENSG00000122025..ENST00000241453..exon13..c.C1681A..p.L561I:ENSG00000122025..ENST00000380982..exon13..c.C1681A..p.L561I:ENSG00000122025..ENST00000380987..exon13..c.C1681A..p.L561I:ENSG00000122025..ENST00000537084..exon13..c.C1681A..p.L561I	FLT3..uc001urw.3..exon13..c.C1681A..p.L561I:FLT3..uc010tdn.2..exon13..c.C1681A..p.L561I	FLT3..NM_004119..exon13..c.C1681A..p.L561I	nonsynonymous_SNV	nonsynonymous_SNV	nonsynonymous_SNV	exonic	exonic	exonic	ENSG00000122025		D	0.984	P	0.725	T	0.26		IDx3dCOSM1366200x3bOCCURENCEx3d1(large_intestine)	rs370618794	2	73	varscan
13	28609825	A	G	SISJ0253	FLT3	PASS	1/1	100	44	0.563099							intronic	intronic	intronic	ENSG00000122025									.	rs2491227	42	0	varscan
13	28609825	A	G	SISJ0253	FLT3	PASS	1/1	100	91	0.563099							intronic	intronic	intronic	ENSG00000122025									.	rs2491227	89	0	varscan
13	28609846	A	T	SISJ0253	FLT3	PASS	1/1	100	35	0.563099							intronic	intronic	intronic	ENSG00000122025									.	rs2491228	35	0	varscan
13	28609846	A	T	SISJ0253	FLT3	PASS	1/1	100	60	0.563099							intronic	intronic	intronic	ENSG00000122025									.	rs2491228	60	0	varscan
13	28609991	T	C	SISJ0253	FLT3	PASS	1/1	100	50	0.563099							intronic	intronic	intronic	ENSG00000122025									.	rs2491229	50	0	varscan
13	28609991	T	C	SISJ0253	FLT3	PASS	1/1	100	82	0.563099							intronic	intronic	intronic	ENSG00000122025									.	rs2491229	82	0	varscan
13	28609997	T	C	SISJ0253	FLT3	PASS	1/1	100	52	0.563099							intronic	intronic	intronic	ENSG00000122025									.	rs2491230	52	0	varscan
13	28609997	T	C	SISJ0253	FLT3	PASS	1/1	100	89	0.563099							intronic	intronic	intronic	ENSG00000122025									.	rs2491230	89	0	varscan
13	28610183	A	G	SISJ0253	FLT3	PASS	1/1	100	75	0.563299							intronic	intronic	intronic	ENSG00000122025									.	rs2491231	75	0	varscan
13	28610183	A	G	SISJ0253	FLT3	PASS	1/1	100	205	0.563299							intronic	intronic	intronic	ENSG00000122025									.	rs2491231	205	0	varscan
13	28611149	A	G	SISJ0253	FLT3	PASS	1/1	100	10	0.713658							intronic	intronic	intronic	ENSG00000122025									.	rs2491234	10	0	varscan
13	28611149	A	G	SISJ0253	FLT3	PASS	1/1	100	9	0.713658							intronic	intronic	intronic	ENSG00000122025									.	rs2491234	9	0	varscan
13	28623699	G	T	SISJ0253	FLT3	PASS	1/1	100	64	0.107827							intronic	intronic	intronic	ENSG00000122025									.	rs9507985	64	0	varscan
13	28623699	G	T	SISJ0253	FLT3	PASS	1/1	100	157	0.107827							intronic	intronic	intronic	ENSG00000122025									.	rs9507985	155	0	varscan
13	28623759	C	T	SISJ0253	FLT3	PASS	1/1	99.12	114	0.102436							intronic	intronic	intronic	ENSG00000122025									.	rs9513004	113	1	varscan
13	28623759	C	T	SISJ0253	FLT3	PASS	1/1	99.31	290	0.102436							intronic	intronic	intronic	ENSG00000122025									.	rs9513004	288	2	varscan
13	28636084	G	A	SISJ0253	FLT3	PASS	1/1	100	227	0.958067	ENSG00000122025..ENST00000241453..exon3..c.C288T..p.D96D:ENSG00000122025..ENST00000380982..exon3..c.C288T..p.D96D:ENSG00000122025..ENST00000380987..exon3..c.C288T..p.D96D:ENSG00000122025..ENST00000537084..exon3..c.C288T..p.D96D	FLT3..uc001urw.3..exon3..c.C288T..p.D96D:FLT3..uc010tdn.2..exon3..c.C288T..p.D96D	FLT3..NM_004119..exon3..c.C288T..p.D96D	synonymous_SNV	synonymous_SNV	synonymous_SNV	exonic	exonic	exonic	ENSG00000122025									.	rs7338903	227	0	varscan
13	28636084	G	A	SISJ0253	FLT3	PASS	1/1	100	569	0.958067	ENSG00000122025..ENST00000241453..exon3..c.C288T..p.D96D:ENSG00000122025..ENST00000380982..exon3..c.C288T..p.D96D:ENSG00000122025..ENST00000380987..exon3..c.C288T..p.D96D:ENSG00000122025..ENST00000537084..exon3..c.C288T..p.D96D	FLT3..uc001urw.3..exon3..c.C288T..p.D96D:FLT3..uc010tdn.2..exon3..c.C288T..p.D96D	FLT3..NM_004119..exon3..c.C288T..p.D96D	synonymous_SNV	synonymous_SNV	synonymous_SNV	exonic	exonic	exonic	ENSG00000122025									.	rs7338903	568	0	varscan
13	28636312	C	T	SISJ0253	FLT3	PASS	1/1	100	141	0.105831							intronic	intronic	intronic	ENSG00000122025									.	rs1319107	141	0	varscan
13	28636312	C	T	SISJ0253	FLT3	PASS	1/1	100	265	0.105831							intronic	intronic	intronic	ENSG00000122025									.	rs1319107	265	0	varscan
13	28636354	C	T	SISJ0253	FLT3	PASS	1/1	100	75	0.105631							intronic	intronic	intronic	ENSG00000122025									.	rs1319106	75	0	varscan
13	28636354	C	T	SISJ0253	FLT3	PASS	1/1	100	145	0.105631							intronic	intronic	intronic	ENSG00000122025									.	rs1319106	145	0	varscan
13	28644510	C	A	SISJ0253	FLT3	PASS	1/1	100	11	0.994209							intronic	intronic	intronic	ENSG00000122025									.	rs2387350	11	0	varscan
13	28644510	C	A	SISJ0253	FLT3	PASS	1/1	100	28	0.994209							intronic	intronic	intronic	ENSG00000122025									.	rs2387350	28	0	varscan
13	28657064	T	C	SISJ0253	FLT3	PASS	1/1	100	9	0.676717							intronic	intronic	intronic	ENSG00000122025									.	rs7985206	9	0	varscan
13	28657064	T	C	SISJ0253	FLT3	PASS	1/1	100	12	0.676717							intronic	intronic	intronic	ENSG00000122025									.	rs7985206	12	0	varscan
13	28597447	ATC	A	SISJ0258	FLT3	PASS	0/1	35.71	14	0.101637							intronic	intronic	intronic	ENSG00000122025									.	rs35829721	5	9	varscan
13	28597447	ATC	A	SISJ0258	FLT3	PASS	0/1	39.02	41	0.101637							intronic	intronic	intronic	ENSG00000122025									.	rs35829721	16	25	varscan
13	28602226	AAG	A	SISJ0258	FLT3	PASS	0/1	83.33	42	0.767173							intronic	intronic	intronic	ENSG00000122025									.	rs60462219	25	5	varscan
13	28602226	AAG	A	SISJ0258	FLT3	PASS	0/1	88.1	73	0.767173							intronic	intronic	intronic	ENSG00000122025									.	rs60462219	37	5	varscan
13	28611215	GT	G	SISJ0258	FLT3	PASS	0/1	50	28	0.180711							intronic	intronic	intronic	ENSG00000122025									.	rs59947907	14	14	varscan
13	28611215	GT	G	SISJ0258	FLT3	PASS	0/1	43.59	39	0.180711							intronic	intronic	intronic	ENSG00000122025									.	rs59947907	17	22	varscan
13	28623938	G	GA	SISJ0258	FLT3	PASS	0/1	37.89	97	0.106629							intronic	intronic	intronic	ENSG00000122025									.	rs67491524	36	59	varscan
13	28623938	G	GA	SISJ0258	FLT3	PASS	0/1	37.16	264	0.106629							intronic	intronic	intronic	ENSG00000122025									.	rs67491524	97	164	varscan
13	28647489	GA	G	SISJ0258	FLT3	PASS	0/1	54.17	43	0.675519							intronic	intronic	intronic	ENSG00000122025									.	.	13	11	varscan
13	28647489	GA	G	SISJ0258	FLT3	PASS	0/1	60.38	108	0.675519							intronic	intronic	intronic	ENSG00000122025									.	.	32	21	varscan
13	28589267	C	T	SISJ0258	FLT3	PASS	0/1	41.18	17	0.392173							intronic	intronic	intronic	ENSG00000122025									.	rs4073630	7	10	varscan
13	28589267	C	T	SISJ0258	FLT3	PASS	0/1	44.19	43	0.392173							intronic	intronic	intronic	ENSG00000122025									.	rs4073630	19	24	varscan
13	28589495	C	G	SISJ0258	FLT3	PASS	0/1	37.5	40	0.227835							intronic	intronic	intronic	ENSG00000122025									.	rs9579142	15	25	varscan
13	28589495	C	G	SISJ0258	FLT3	PASS	0/1	41.12	109	0.227835							intronic	intronic	intronic	ENSG00000122025									.	rs9579142	44	63	varscan
13	28589509	C	T	SISJ0258	FLT3	PASS	0/1	42.86	42	0.21845							intronic	intronic	intronic	ENSG00000122025									.	rs9579143	18	24	varscan
13	28589509	C	T	SISJ0258	FLT3	PASS	0/1	43.01	93	0.21845							intronic	intronic	intronic	ENSG00000122025									.	rs9579143	40	53	varscan
13	28592546	T	C	SISJ0258	FLT3	PASS	0/1	42.42	33	0.249002							intronic	intronic	intronic	ENSG00000122025									.	rs17086226	14	19	varscan
13	28592546	T	C	SISJ0258	FLT3	PASS	0/1	42.27	97	0.249002							intronic	intronic	intronic	ENSG00000122025									.	rs17086226	41	56	varscan
13	28601125	C	A	SISJ0258	FLT3	PASS	0/1	3.23	64								intronic	intronic	intronic	ENSG00000122025									.	.	2	60	varscan
13	28601125	C	A	SISJ0258	FLT3	PASS	0/0	0	253								intronic	intronic	intronic	ENSG00000122025									.	.	0	253	varscan
13	28601621	C	T	SISJ0258	FLT3	PASS	0/1	26.32	19	0.101438							intronic	intronic	intronic	ENSG00000122025									.	rs9512985	5	14	varscan
13	28601621	C	T	SISJ0258	FLT3	PASS	0/1	47.5	40	0.101438							intronic	intronic	intronic	ENSG00000122025									.	rs9512985	19	21	varscan
13	28601651	T	C	SISJ0258	FLT3	PASS	0/1	69.23	13	0.151957							intronic	intronic	intronic	ENSG00000122025									.	rs61944199	9	4	varscan
13	28601651	T	C	SISJ0258	FLT3	PASS	0/1	52	25	0.151957							intronic	intronic	intronic	ENSG00000122025									.	rs61944199	13	12	varscan
13	28602256	C	T	SISJ0258	FLT3	PASS	0/1	32.26	65	0.156749							intronic	intronic	intronic	ENSG00000122025									.	rs61944200	20	42	varscan
13	28602256	C	T	SISJ0258	FLT3	PASS	0/1	44.37	144	0.156749							intronic	intronic	intronic	ENSG00000122025									.	rs61944200	63	79	varscan
13	28607916	T	A	SISJ0258	FLT3	PASS	0/1	50	10	0.570687							intronic	intronic	intronic	ENSG00000122025									.	rs2491222	5	5	varscan
13	28607916	T	A	SISJ0258	FLT3	PASS	0/1	48	25	0.570687							intronic	intronic	intronic	ENSG00000122025									.	rs2491222	12	13	varscan
13	28607989	T	G	SISJ0258	FLT3	PASS	0/1	45.71	35	0.578674							intronic	intronic	intronic	ENSG00000122025									.	rs2491223	16	19	varscan
13	28607989	T	G	SISJ0258	FLT3	PASS	0/1	38.96	78	0.578674							intronic	intronic	intronic	ENSG00000122025									.	rs2491223	30	47	varscan
13	28609825	A	G	SISJ0258	FLT3	PASS	0/1	48.39	32	0.563099							intronic	intronic	intronic	ENSG00000122025									.	rs2491227	15	16	varscan
13	28609825	A	G	SISJ0258	FLT3	PASS	0/1	43.12	109	0.563099							intronic	intronic	intronic	ENSG00000122025									.	rs2491227	47	62	varscan
13	28609991	T	C	SISJ0258	FLT3	PASS	0/1	37.78	46	0.563099							intronic	intronic	intronic	ENSG00000122025									.	rs2491229	17	28	varscan
13	28609991	T	C	SISJ0258	FLT3	PASS	0/1	52.21	113	0.563099							intronic	intronic	intronic	ENSG00000122025									.	rs2491229	59	54	varscan
13	28609997	T	C	SISJ0258	FLT3	PASS	0/1	38	51	0.563099							intronic	intronic	intronic	ENSG00000122025									.	rs2491230	19	31	varscan
13	28609997	T	C	SISJ0258	FLT3	PASS	0/1	56.49	131	0.563099							intronic	intronic	intronic	ENSG00000122025									.	rs2491230	74	57	varscan
13	28610183	A	G	SISJ0258	FLT3	PASS	0/1	47.06	85	0.563299							intronic	intronic	intronic	ENSG00000122025									.	rs2491231	40	45	varscan
13	28610183	A	G	SISJ0258	FLT3	PASS	0/1	52.33	260	0.563299							intronic	intronic	intronic	ENSG00000122025									.	rs2491231	135	123	varscan
13	28611149	A	G	SISJ0258	FLT3	PASS	0/1	23.08	13	0.713658							intronic	intronic	intronic	ENSG00000122025									.	rs2491234	3	10	varscan
13	28611149	A	G	SISJ0258	FLT3	PASS	0/1	63.64	11	0.713658							intronic	intronic	intronic	ENSG00000122025									.	rs2491234	7	4	varscan
13	28622356	G	A	SISJ0258	FLT3	PASS	0/1	33.33	27	0.837061							intronic	intronic	intronic	ENSG00000122025									.	rs2153000	9	18	varscan
13	28622356	G	A	SISJ0258	FLT3	PASS	0/1	57.53	74	0.837061							intronic	intronic	intronic	ENSG00000122025									.	rs2153000	42	31	varscan
13	28623699	G	T	SISJ0258	FLT3	PASS	0/1	48	50	0.107827							intronic	intronic	intronic	ENSG00000122025									.	rs9507985	24	26	varscan
13	28623699	G	T	SISJ0258	FLT3	PASS	0/1	48.54	206	0.107827							intronic	intronic	intronic	ENSG00000122025									.	rs9507985	100	106	varscan
13	28623759	C	T	SISJ0258	FLT3	PASS	0/1	57	100	0.102436							intronic	intronic	intronic	ENSG00000122025									.	rs9513004	57	43	varscan
13	28623759	C	T	SISJ0258	FLT3	PASS	0/1	47.74	356	0.102436							intronic	intronic	intronic	ENSG00000122025									.	rs9513004	169	185	varscan
13	28636084	G	A	SISJ0258	FLT3	PASS	1/1	100	278	0.958067	ENSG00000122025..ENST00000241453..exon3..c.C288T..p.D96D:ENSG00000122025..ENST00000380982..exon3..c.C288T..p.D96D:ENSG00000122025..ENST00000380987..exon3..c.C288T..p.D96D:ENSG00000122025..ENST00000537084..exon3..c.C288T..p.D96D	FLT3..uc001urw.3..exon3..c.C288T..p.D96D:FLT3..uc010tdn.2..exon3..c.C288T..p.D96D	FLT3..NM_004119..exon3..c.C288T..p.D96D	synonymous_SNV	synonymous_SNV	synonymous_SNV	exonic	exonic	exonic	ENSG00000122025									.	rs7338903	278	0	varscan
13	28636084	G	A	SISJ0258	FLT3	PASS	1/1	100	653	0.958067	ENSG00000122025..ENST00000241453..exon3..c.C288T..p.D96D:ENSG00000122025..ENST00000380982..exon3..c.C288T..p.D96D:ENSG00000122025..ENST00000380987..exon3..c.C288T..p.D96D:ENSG00000122025..ENST00000537084..exon3..c.C288T..p.D96D	FLT3..uc001urw.3..exon3..c.C288T..p.D96D:FLT3..uc010tdn.2..exon3..c.C288T..p.D96D	FLT3..NM_004119..exon3..c.C288T..p.D96D	synonymous_SNV	synonymous_SNV	synonymous_SNV	exonic	exonic	exonic	ENSG00000122025									.	rs7338903	652	0	varscan
13	28636312	C	T	SISJ0258	FLT3	PASS	0/1	49.23	130	0.105831							intronic	intronic	intronic	ENSG00000122025									.	rs1319107	64	66	varscan
13	28636312	C	T	SISJ0258	FLT3	PASS	0/1	44.67	347	0.105831							intronic	intronic	intronic	ENSG00000122025									.	rs1319107	155	192	varscan
13	28636354	C	T	SISJ0258	FLT3	PASS	0/1	53.16	79	0.105631							intronic	intronic	intronic	ENSG00000122025									.	rs1319106	42	37	varscan
13	28636354	C	T	SISJ0258	FLT3	PASS	0/1	49.5	202	0.105631							intronic	intronic	intronic	ENSG00000122025									.	rs1319106	100	102	varscan
13	28636446	G	A	SISJ0258	FLT3	PASS	1/1	100	13	0.958067							intronic	intronic	intronic	ENSG00000122025									.	rs2387349	13	0	varscan
13	28636446	G	A	SISJ0258	FLT3	PASS	1/1	100	23	0.958067							intronic	intronic	intronic	ENSG00000122025									.	rs2387349	23	0	varscan
13	28644510	C	A	SISJ0258	FLT3	PASS	1/1	100	11	0.994209							intronic	intronic	intronic	ENSG00000122025									.	rs2387350	11	0	varscan
13	28644510	C	A	SISJ0258	FLT3	PASS	1/1	100	30	0.994209							intronic	intronic	intronic	ENSG00000122025									.	rs2387350	30	0	varscan
13	28647573	C	T	SISJ0258	FLT3	PASS	0/1	44.78	138	0.176318							intronic	intronic	intronic	ENSG00000122025									.	rs9581971	60	74	varscan
13	28647573	C	T	SISJ0258	FLT3	PASS	0/1	49.17	304	0.176318							intronic	intronic	intronic	ENSG00000122025									.	rs9581971	148	153	varscan
13	28647710	C	T	SISJ0258	FLT3	PASS	0/1	44.44	9	0.175919							intronic	intronic	intronic	ENSG00000122025									.	rs9581972	4	5	varscan
13	28647710	C	T	SISJ0258	FLT3	PASS	0/1	31.82	22	0.175919							intronic	intronic	intronic	ENSG00000122025									.	rs9581972	7	15	varscan
13	28647723	A	C	SISJ0258	FLT3	PASS	0/1	37.5	8	0.175719							intronic	intronic	intronic	ENSG00000122025									.	rs9581973	3	5	varscan
13	28647723	A	C	SISJ0258	FLT3	PASS	0/1	33.33	15	0.175719							intronic	intronic	intronic	ENSG00000122025									.	rs9581973	5	10	varscan
13	28597447	ATC	A	SISJ0263	FLT3	PASS	0/1	47.83	23	0.101637							intronic	intronic	intronic	ENSG00000122025									.	rs35829721	11	12	varscan
13	28597447	ATC	A	SISJ0263	FLT3	PASS	0/1	40.43	47	0.101637							intronic	intronic	intronic	ENSG00000122025									.	rs35829721	19	28	varscan
13	28602226	AAG	A	SISJ0263	FLT3	PASS	1/1	100	28	0.767173							intronic	intronic	intronic	ENSG00000122025									.	rs60462219	28	0	varscan
13	28602226	AAG	A	SISJ0263	FLT3	PASS	1/1	89.66	58	0.767173							intronic	intronic	intronic	ENSG00000122025									.	rs60462219	52	6	varscan
13	28623938	G	GA	SISJ0263	FLT3	PASS	0/1	28.81	119	0.106629							intronic	intronic	intronic	ENSG00000122025									.	rs67491524	34	84	varscan
13	28623938	G	GA	SISJ0263	FLT3	PASS	0/1	37.67	225	0.106629							intronic	intronic	intronic	ENSG00000122025									.	rs67491524	84	139	varscan
13	28635909	CA	C	SISJ0263	FLT3	PASS	0/1	6.45	31								intronic	intronic	intronic	ENSG00000122025									.	.	2	29	varscan
13	28635909	CA	C	SISJ0263	FLT3	PASS	0/1	6.02	84								intronic	intronic	intronic	ENSG00000122025									.	.	5	78	varscan
13	28647489	GA	G	SISJ0263	FLT3	PASS	0/1	48.15	31	0.675519							intronic	intronic	intronic	ENSG00000122025									.	.	13	14	varscan
13	28647489	GA	G	SISJ0263	FLT3	PASS	0/1	50.75	90	0.675519							intronic	intronic	intronic	ENSG00000122025									.	.	34	33	varscan
13	28589267	C	T	SISJ0263	FLT3	PASS	0/1	46.43	28	0.392173							intronic	intronic	intronic	ENSG00000122025									.	rs4073630	13	15	varscan
13	28589267	C	T	SISJ0263	FLT3	PASS	0/1	50	38	0.392173							intronic	intronic	intronic	ENSG00000122025									.	rs4073630	19	19	varscan
13	28589662	C	G	SISJ0263	FLT3	PASS	1/1	100	35	0.851238							intronic	intronic	intronic	ENSG00000122025									.	rs4497507	35	0	varscan
13	28589662	C	G	SISJ0263	FLT3	PASS	1/1	100	64	0.851238							intronic	intronic	intronic	ENSG00000122025									.	rs4497507	61	0	varscan
13	28594639	C	T	SISJ0263	FLT3	PASS	1/1	75	8	0.104034							intronic	intronic	intronic	ENSG00000122025									.	rs9581958	6	2	varscan
13	28594639	C	T	SISJ0263	FLT3	PASS	0/1	42.86	14	0.104034							intronic	intronic	intronic	ENSG00000122025									.	rs9581958	6	8	varscan
13	28601621	C	T	SISJ0263	FLT3	PASS	0/1	30	20	0.101438							intronic	intronic	intronic	ENSG00000122025									.	rs9512985	6	14	varscan
13	28601621	C	T	SISJ0263	FLT3	PASS	0/1	47.62	43	0.101438							intronic	intronic	intronic	ENSG00000122025									.	rs9512985	20	22	varscan
13	28607916	T	A	SISJ0263	FLT3	PASS	1/1	100	10	0.570687							intronic	intronic	intronic	ENSG00000122025									.	rs2491222	10	0	varscan
13	28607916	T	A	SISJ0263	FLT3	PASS	1/1	100	38	0.570687							intronic	intronic	intronic	ENSG00000122025									.	rs2491222	38	0	varscan
13	28607989	T	G	SISJ0263	FLT3	PASS	1/1	100	39	0.578674							intronic	intronic	intronic	ENSG00000122025									.	rs2491223	37	0	varscan
13	28607989	T	G	SISJ0263	FLT3	PASS	1/1	100	112	0.578674							intronic	intronic	intronic	ENSG00000122025									.	rs2491223	105	0	varscan
13	28609825	A	G	SISJ0263	FLT3	PASS	1/1	100	45	0.563099							intronic	intronic	intronic	ENSG00000122025									.	rs2491227	45	0	varscan
13	28609825	A	G	SISJ0263	FLT3	PASS	1/1	100	97	0.563099							intronic	intronic	intronic	ENSG00000122025									.	rs2491227	97	0	varscan
13	28609846	A	T	SISJ0263	FLT3	PASS	1/1	100	30	0.563099							intronic	intronic	intronic	ENSG00000122025									.	rs2491228	30	0	varscan
13	28609846	A	T	SISJ0263	FLT3	PASS	1/1	100	62	0.563099							intronic	intronic	intronic	ENSG00000122025									.	rs2491228	61	0	varscan
13	28609991	T	C	SISJ0263	FLT3	PASS	1/1	100	41	0.563099							intronic	intronic	intronic	ENSG00000122025									.	rs2491229	40	0	varscan
13	28609991	T	C	SISJ0263	FLT3	PASS	1/1	100	99	0.563099							intronic	intronic	intronic	ENSG00000122025									.	rs2491229	99	0	varscan
13	28609997	T	C	SISJ0263	FLT3	PASS	1/1	100	47	0.563099							intronic	intronic	intronic	ENSG00000122025									.	rs2491230	47	0	varscan
13	28609997	T	C	SISJ0263	FLT3	PASS	1/1	100	112	0.563099							intronic	intronic	intronic	ENSG00000122025									.	rs2491230	112	0	varscan
13	28610183	A	G	SISJ0263	FLT3	PASS	1/1	100	68	0.563299							intronic	intronic	intronic	ENSG00000122025									.	rs2491231	68	0	varscan
13	28610183	A	G	SISJ0263	FLT3	PASS	1/1	100	226	0.563299							intronic	intronic	intronic	ENSG00000122025									.	rs2491231	223	0	varscan
13	28622356	G	A	SISJ0263	FLT3	PASS	0/1	56.76	37	0.837061							intronic	intronic	intronic	ENSG00000122025									.	rs2153000	21	16	varscan
13	28622356	G	A	SISJ0263	FLT3	PASS	0/1	28.36	67	0.837061							intronic	intronic	intronic	ENSG00000122025									.	rs2153000	19	48	varscan
13	28623699	G	T	SISJ0263	FLT3	PASS	0/1	41.79	67	0.107827							intronic	intronic	intronic	ENSG00000122025									.	rs9507985	28	39	varscan
13	28623699	G	T	SISJ0263	FLT3	PASS	0/1	38.74	193	0.107827							intronic	intronic	intronic	ENSG00000122025									.	rs9507985	74	117	varscan
13	28623759	C	T	SISJ0263	FLT3	PASS	0/1	48.57	140	0.102436							intronic	intronic	intronic	ENSG00000122025									.	rs9513004	68	72	varscan
13	28623759	C	T	SISJ0263	FLT3	PASS	0/1	40.91	375	0.102436							intronic	intronic	intronic	ENSG00000122025									.	rs9513004	153	221	varscan
13	28624294	G	A	SISJ0263	FLT3	PASS	0/1	46.99	184	0.558706	ENSG00000122025..ENST00000241453..exon6..c.C680T..p.T227M:ENSG00000122025..ENST00000380982..exon6..c.C680T..p.T227M:ENSG00000122025..ENST00000380987..exon6..c.C680T..p.T227M:ENSG00000122025..ENST00000537084..exon6..c.C680T..p.T227M	FLT3..uc001urw.3..exon6..c.C680T..p.T227M:FLT3..uc010tdn.2..exon6..c.C680T..p.T227M	FLT3..NM_004119..exon6..c.C680T..p.T227M	nonsynonymous_SNV	nonsynonymous_SNV	nonsynonymous_SNV	exonic	exonic	exonic	ENSG00000122025		D	0.999	P	0.879	T	0.15		.	rs1933437	86	97	varscan
13	28624294	G	A	SISJ0263	FLT3	PASS	0/1	39.14	511	0.558706	ENSG00000122025..ENST00000241453..exon6..c.C680T..p.T227M:ENSG00000122025..ENST00000380982..exon6..c.C680T..p.T227M:ENSG00000122025..ENST00000380987..exon6..c.C680T..p.T227M:ENSG00000122025..ENST00000537084..exon6..c.C680T..p.T227M	FLT3..uc001urw.3..exon6..c.C680T..p.T227M:FLT3..uc010tdn.2..exon6..c.C680T..p.T227M	FLT3..NM_004119..exon6..c.C680T..p.T227M	nonsynonymous_SNV	nonsynonymous_SNV	nonsynonymous_SNV	exonic	exonic	exonic	ENSG00000122025		D	0.999	P	0.879	T	0.15		.	rs1933437	200	311	varscan
13	28626830	T	A	SISJ0263	FLT3	PASS	0/0	0	25								intronic	intronic	intronic	ENSG00000122025									.	.	0	25	varscan
13	28626830	T	A	SISJ0263	FLT3	PASS	0/1	2.11	96								intronic	intronic	intronic	ENSG00000122025									.	.	2	93	varscan
13	28636084	G	A	SISJ0263	FLT3	PASS	1/1	100	284	0.958067	ENSG00000122025..ENST00000241453..exon3..c.C288T..p.D96D:ENSG00000122025..ENST00000380982..exon3..c.C288T..p.D96D:ENSG00000122025..ENST00000380987..exon3..c.C288T..p.D96D:ENSG00000122025..ENST00000537084..exon3..c.C288T..p.D96D	FLT3..uc001urw.3..exon3..c.C288T..p.D96D:FLT3..uc010tdn.2..exon3..c.C288T..p.D96D	FLT3..NM_004119..exon3..c.C288T..p.D96D	synonymous_SNV	synonymous_SNV	synonymous_SNV	exonic	exonic	exonic	ENSG00000122025									.	rs7338903	284	0	varscan
13	28636084	G	A	SISJ0263	FLT3	PASS	1/1	100	690	0.958067	ENSG00000122025..ENST00000241453..exon3..c.C288T..p.D96D:ENSG00000122025..ENST00000380982..exon3..c.C288T..p.D96D:ENSG00000122025..ENST00000380987..exon3..c.C288T..p.D96D:ENSG00000122025..ENST00000537084..exon3..c.C288T..p.D96D	FLT3..uc001urw.3..exon3..c.C288T..p.D96D:FLT3..uc010tdn.2..exon3..c.C288T..p.D96D	FLT3..NM_004119..exon3..c.C288T..p.D96D	synonymous_SNV	synonymous_SNV	synonymous_SNV	exonic	exonic	exonic	ENSG00000122025									.	rs7338903	689	0	varscan
13	28636312	C	T	SISJ0263	FLT3	PASS	0/1	46.9	145	0.105831							intronic	intronic	intronic	ENSG00000122025									.	rs1319107	68	77	varscan
13	28636312	C	T	SISJ0263	FLT3	PASS	0/1	48.92	324	0.105831							intronic	intronic	intronic	ENSG00000122025									.	rs1319107	158	165	varscan
13	28636354	C	T	SISJ0263	FLT3	PASS	0/1	41.67	84	0.105631							intronic	intronic	intronic	ENSG00000122025									.	rs1319106	35	49	varscan
13	28636354	C	T	SISJ0263	FLT3	PASS	0/1	54.17	192	0.105631							intronic	intronic	intronic	ENSG00000122025									.	rs1319106	104	88	varscan
13	28636446	G	A	SISJ0263	FLT3	PASS	1/1	100	10	0.958067							intronic	intronic	intronic	ENSG00000122025									.	rs2387349	10	0	varscan
13	28636446	G	A	SISJ0263	FLT3	PASS	1/1	100	24	0.958067							intronic	intronic	intronic	ENSG00000122025									.	rs2387349	24	0	varscan
13	28644510	C	A	SISJ0263	FLT3	PASS	1/1	100	12	0.994209							intronic	intronic	intronic	ENSG00000122025									.	rs2387350	12	0	varscan
13	28644510	C	A	SISJ0263	FLT3	PASS	1/1	100	44	0.994209							intronic	intronic	intronic	ENSG00000122025									.	rs2387350	44	0	varscan
13	28597447	ATC	A	SISJ0268	FLT3	PASS	0/1	40	15	0.101637							intronic	intronic	intronic	ENSG00000122025									.	rs35829721	6	9	varscan
13	28597447	ATC	A	SISJ0268	FLT3	PASS	0/1	39.13	46	0.101637							intronic	intronic	intronic	ENSG00000122025									.	rs35829721	18	28	varscan
13	28602226	AAG	A	SISJ0268	FLT3	PASS	0/1	70	16	0.767173							intronic	intronic	intronic	ENSG00000122025									.	rs60462219	7	3	varscan
13	28602226	AAG	A	SISJ0268	FLT3	PASS	0/1	80	66	0.767173							intronic	intronic	intronic	ENSG00000122025									.	rs60462219	32	8	varscan
13	28611215	GT	G	SISJ0268	FLT3	PASS	0/1	38.46	13	0.180711							intronic	intronic	intronic	ENSG00000122025									.	rs59947907	5	8	varscan
13	28611215	GT	G	SISJ0268	FLT3	PASS	0/1	27.66	47	0.180711							intronic	intronic	intronic	ENSG00000122025									.	rs59947907	13	34	varscan
13	28623938	G	GA	SISJ0268	FLT3	PASS	0/1	38.83	104	0.106629							intronic	intronic	intronic	ENSG00000122025									.	rs67491524	40	63	varscan
13	28623938	G	GA	SISJ0268	FLT3	PASS	0/1	34.65	257	0.106629							intronic	intronic	intronic	ENSG00000122025									.	rs67491524	88	166	varscan
13	28647489	GAAAA	G	SISJ0268	FLT3	PASS	0/1	73.91	37								intronic	intronic	intronic	ENSG00000122025									.	rs201203436	17	6	varscan
13	28647489	GAAAA	G	SISJ0268	FLT3	PASS	0/1	71.11	95								intronic	intronic	intronic	ENSG00000122025									.	rs201203436	32	13	varscan
13	28651166	AAG	A	SISJ0268	FLT3	PASS	1/1	87.5	8								intronic	intronic	intronic	ENSG00000122025									.	rs34403610	7	1	varscan
13	28651166	AAG	A	SISJ0268	FLT3	PASS	0/1	70	10								intronic	intronic	intronic	ENSG00000122025									.	rs34403610	7	3	varscan
13	28589267	C	T	SISJ0268	FLT3	PASS	0/1	66.67	21	0.392173							intronic	intronic	intronic	ENSG00000122025									.	rs4073630	14	7	varscan
13	28589267	C	T	SISJ0268	FLT3	PASS	0/1	52.5	40	0.392173							intronic	intronic	intronic	ENSG00000122025									.	rs4073630	21	19	varscan
13	28589495	C	G	SISJ0268	FLT3	PASS	0/1	35.56	45	0.227835							intronic	intronic	intronic	ENSG00000122025									.	rs9579142	16	29	varscan
13	28589495	C	G	SISJ0268	FLT3	PASS	0/1	28.12	128	0.227835							intronic	intronic	intronic	ENSG00000122025									.	rs9579142	36	92	varscan
13	28589509	C	T	SISJ0268	FLT3	PASS	0/1	32.5	40	0.21845							intronic	intronic	intronic	ENSG00000122025									.	rs9579143	13	27	varscan
13	28589509	C	T	SISJ0268	FLT3	PASS	0/1	30.25	119	0.21845							intronic	intronic	intronic	ENSG00000122025									.	rs9579143	36	83	varscan
13	28589662	C	G	SISJ0268	FLT3	PASS	1/1	100	26	0.851238							intronic	intronic	intronic	ENSG00000122025									.	rs4497507	24	0	varscan
13	28589662	C	G	SISJ0268	FLT3	PASS	1/1	100	63	0.851238							intronic	intronic	intronic	ENSG00000122025									.	rs4497507	63	0	varscan
13	28592546	T	C	SISJ0268	FLT3	PASS	0/1	40.91	22	0.249002							intronic	intronic	intronic	ENSG00000122025									.	rs17086226	9	13	varscan
13	28592546	T	C	SISJ0268	FLT3	PASS	0/1	45.98	87	0.249002							intronic	intronic	intronic	ENSG00000122025									.	rs17086226	40	47	varscan
13	28601621	C	T	SISJ0268	FLT3	PASS	0/1	70.59	17	0.101438							intronic	intronic	intronic	ENSG00000122025									.	rs9512985	12	5	varscan
13	28601621	C	T	SISJ0268	FLT3	PASS	0/1	45.1	51	0.101438							intronic	intronic	intronic	ENSG00000122025									.	rs9512985	23	28	varscan
13	28602256	C	T	SISJ0268	FLT3	PASS	0/1	53.49	45	0.156749							intronic	intronic	intronic	ENSG00000122025									.	rs61944200	23	20	varscan
13	28602256	C	T	SISJ0268	FLT3	PASS	0/1	49.17	124	0.156749							intronic	intronic	intronic	ENSG00000122025									.	rs61944200	59	61	varscan
13	28602340	G	T	SISJ0268	FLT3	PASS	0/0	0	96		ENSG00000122025..ENST00000241453..exon16..c.C2028A..p.N676K:ENSG00000122025..ENST00000380982..exon16..c.C2028A..p.N676K:ENSG00000122025..ENST00000380987..exon16..c.C2028A..p.N676K:ENSG00000122025..ENST00000537084..exon16..c.C2028A..p.N676K	FLT3..uc001urw.3..exon16..c.C2028A..p.N676K:FLT3..uc010tdn.2..exon16..c.C2028A..p.N676K	FLT3..NM_004119..exon16..c.C2028A..p.N676K	nonsynonymous_SNV	nonsynonymous_SNV	nonsynonymous_SNV	exonic	exonic	exonic	ENSG00000122025		D	1	D	0.999	D	0		IDx3dCOSM303886x3bOCCURENCEx3d2(haematopoietic_and_lymphoid_tissue)	.	0	96	varscan
13	28602340	G	T	SISJ0268	FLT3	PASS	0/1	34.62	210		ENSG00000122025..ENST00000241453..exon16..c.C2028A..p.N676K:ENSG00000122025..ENST00000380982..exon16..c.C2028A..p.N676K:ENSG00000122025..ENST00000380987..exon16..c.C2028A..p.N676K:ENSG00000122025..ENST00000537084..exon16..c.C2028A..p.N676K	FLT3..uc001urw.3..exon16..c.C2028A..p.N676K:FLT3..uc010tdn.2..exon16..c.C2028A..p.N676K	FLT3..NM_004119..exon16..c.C2028A..p.N676K	nonsynonymous_SNV	nonsynonymous_SNV	nonsynonymous_SNV	exonic	exonic	exonic	ENSG00000122025		D	1	D	0.999	D	0		IDx3dCOSM303886x3bOCCURENCEx3d2(haematopoietic_and_lymphoid_tissue)	.	72	136	varscan
13	28607916	T	A	SISJ0268	FLT3	PASS	0/1	45.45	13	0.570687							intronic	intronic	intronic	ENSG00000122025									.	rs2491222	5	6	varscan
13	28607916	T	A	SISJ0268	FLT3	PASS	0/1	66.67	21	0.570687							intronic	intronic	intronic	ENSG00000122025									.	rs2491222	14	7	varscan
13	28607989	T	G	SISJ0268	FLT3	PASS	0/1	40	46	0.578674							intronic	intronic	intronic	ENSG00000122025									.	rs2491223	18	27	varscan
13	28607989	T	G	SISJ0268	FLT3	PASS	0/1	60.4	105	0.578674							intronic	intronic	intronic	ENSG00000122025									.	rs2491223	61	40	varscan
13	28609825	A	G	SISJ0268	FLT3	PASS	0/1	47.83	47	0.563099							intronic	intronic	intronic	ENSG00000122025									.	rs2491227	22	24	varscan
13	28609825	A	G	SISJ0268	FLT3	PASS	0/1	48.62	109	0.563099							intronic	intronic	intronic	ENSG00000122025									.	rs2491227	53	56	varscan
13	28609846	A	T	SISJ0268	FLT3	PASS	0/1	54.84	31	0.563099							intronic	intronic	intronic	ENSG00000122025									.	rs2491228	17	14	varscan
13	28609846	A	T	SISJ0268	FLT3	PASS	0/1	53.09	81	0.563099							intronic	intronic	intronic	ENSG00000122025									.	rs2491228	43	38	varscan
13	28609991	T	C	SISJ0268	FLT3	PASS	0/1	34.04	47	0.563099							intronic	intronic	intronic	ENSG00000122025									.	rs2491229	16	31	varscan
13	28609991	T	C	SISJ0268	FLT3	PASS	0/1	47	100	0.563099							intronic	intronic	intronic	ENSG00000122025									.	rs2491229	47	53	varscan
13	28609997	T	C	SISJ0268	FLT3	PASS	0/1	33.96	53	0.563099							intronic	intronic	intronic	ENSG00000122025									.	rs2491230	18	35	varscan
13	28609997	T	C	SISJ0268	FLT3	PASS	0/1	47.27	111	0.563099							intronic	intronic	intronic	ENSG00000122025									.	rs2491230	52	58	varscan
13	28610183	A	G	SISJ0268	FLT3	PASS	0/1	40.62	97	0.563299							intronic	intronic	intronic	ENSG00000122025									.	rs2491231	39	57	varscan
13	28610183	A	G	SISJ0268	FLT3	PASS	0/1	49.02	208	0.563299							intronic	intronic	intronic	ENSG00000122025									.	rs2491231	100	104	varscan
13	28622356	G	A	SISJ0268	FLT3	PASS	0/1	35.71	42	0.837061							intronic	intronic	intronic	ENSG00000122025									.	rs2153000	15	27	varscan
13	28622356	G	A	SISJ0268	FLT3	PASS	0/1	60	60	0.837061							intronic	intronic	intronic	ENSG00000122025									.	rs2153000	36	24	varscan
13	28623699	G	T	SISJ0268	FLT3	PASS	0/1	42.5	81	0.107827							intronic	intronic	intronic	ENSG00000122025									.	rs9507985	34	46	varscan
13	28623699	G	T	SISJ0268	FLT3	PASS	0/1	47.83	187	0.107827							intronic	intronic	intronic	ENSG00000122025									.	rs9507985	88	96	varscan
13	28623759	C	T	SISJ0268	FLT3	PASS	0/1	48.15	163	0.102436							intronic	intronic	intronic	ENSG00000122025									.	rs9513004	78	84	varscan
13	28623759	C	T	SISJ0268	FLT3	PASS	0/1	50.42	354	0.102436							intronic	intronic	intronic	ENSG00000122025									.	rs9513004	178	175	varscan
13	28636084	G	A	SISJ0268	FLT3	PASS	1/1	100	335	0.958067	ENSG00000122025..ENST00000241453..exon3..c.C288T..p.D96D:ENSG00000122025..ENST00000380982..exon3..c.C288T..p.D96D:ENSG00000122025..ENST00000380987..exon3..c.C288T..p.D96D:ENSG00000122025..ENST00000537084..exon3..c.C288T..p.D96D	FLT3..uc001urw.3..exon3..c.C288T..p.D96D:FLT3..uc010tdn.2..exon3..c.C288T..p.D96D	FLT3..NM_004119..exon3..c.C288T..p.D96D	synonymous_SNV	synonymous_SNV	synonymous_SNV	exonic	exonic	exonic	ENSG00000122025									.	rs7338903	335	0	varscan
13	28636084	G	A	SISJ0268	FLT3	PASS	1/1	100	781	0.958067	ENSG00000122025..ENST00000241453..exon3..c.C288T..p.D96D:ENSG00000122025..ENST00000380982..exon3..c.C288T..p.D96D:ENSG00000122025..ENST00000380987..exon3..c.C288T..p.D96D:ENSG00000122025..ENST00000537084..exon3..c.C288T..p.D96D	FLT3..uc001urw.3..exon3..c.C288T..p.D96D:FLT3..uc010tdn.2..exon3..c.C288T..p.D96D	FLT3..NM_004119..exon3..c.C288T..p.D96D	synonymous_SNV	synonymous_SNV	synonymous_SNV	exonic	exonic	exonic	ENSG00000122025									.	rs7338903	781	0	varscan
13	28636312	C	T	SISJ0268	FLT3	PASS	0/1	49.04	157	0.105831							intronic	intronic	intronic	ENSG00000122025									.	rs1319107	77	80	varscan
13	28636312	C	T	SISJ0268	FLT3	PASS	0/1	47.71	327	0.105831							intronic	intronic	intronic	ENSG00000122025									.	rs1319107	156	171	varscan
13	28636354	C	T	SISJ0268	FLT3	PASS	0/1	50	85	0.105631							intronic	intronic	intronic	ENSG00000122025									.	rs1319106	42	42	varscan
13	28636354	C	T	SISJ0268	FLT3	PASS	0/1	55.56	153	0.105631							intronic	intronic	intronic	ENSG00000122025									.	rs1319106	85	68	varscan
13	28636446	G	A	SISJ0268	FLT3	PASS	1/1	100	11	0.958067							intronic	intronic	intronic	ENSG00000122025									.	rs2387349	11	0	varscan
13	28636446	G	A	SISJ0268	FLT3	PASS	1/1	100	20	0.958067							intronic	intronic	intronic	ENSG00000122025									.	rs2387349	20	0	varscan
13	28644510	C	A	SISJ0268	FLT3	PASS	1/1	100	13	0.994209							intronic	intronic	intronic	ENSG00000122025									.	rs2387350	13	0	varscan
13	28644510	C	A	SISJ0268	FLT3	PASS	1/1	100	25	0.994209							intronic	intronic	intronic	ENSG00000122025									.	rs2387350	25	0	varscan
13	28646862	C	T	SISJ0268	FLT3	PASS	1/1	75	9	0.176717							intronic	intronic	intronic	ENSG00000122025									.	rs73154879	6	2	varscan
13	28646862	C	T	SISJ0268	FLT3	PASS	0/1	26.67	15	0.176717							intronic	intronic	intronic	ENSG00000122025									.	rs73154879	4	11	varscan
13	28647573	C	T	SISJ0268	FLT3	PASS	0/1	41.91	144	0.176318							intronic	intronic	intronic	ENSG00000122025									.	rs9581971	57	79	varscan
13	28647573	C	T	SISJ0268	FLT3	PASS	0/1	48.33	370	0.176318							intronic	intronic	intronic	ENSG00000122025									.	rs9581971	174	186	varscan
13	28672205	G	A	SISJ0268	FLT3	PASS	0/1	44.44	10	0.148762							intronic	intronic	intronic	ENSG00000122025									.	rs4575382	4	5	varscan
13	28672205	G	A	SISJ0268	FLT3	PASS	0/1	18.75	16	0.148762							intronic	intronic	intronic	ENSG00000122025									.	rs4575382	3	13	varscan
13	28672236	A	G	SISJ0268	FLT3	PASS	0/1	66.67	9	0.18151							intronic	intronic	intronic	ENSG00000122025									.	rs4489853	6	3	varscan
13	28672236	A	G	SISJ0268	FLT3	PASS	0/1	38.46	13	0.18151							intronic	intronic	intronic	ENSG00000122025									.	rs4489853	5	8	varscan
13	28602226	AAGAG	A	SISJ0274	FLT3	PASS	1/1	81.48	27	0.163538							intronic	intronic	intronic	ENSG00000122025									.	rs201497852	22	5	varscan
13	28602226	AAGAG	A	SISJ0274	FLT3	PASS	1/1	86.67	60	0.163538							intronic	intronic	intronic	ENSG00000122025									.	rs201497852	52	8	varscan
13	28611215	GT	G	SISJ0274	FLT3	PASS	1/1	86.96	23	0.180711							intronic	intronic	intronic	ENSG00000122025									.	rs59947907	20	3	varscan
13	28611215	GT	G	SISJ0274	FLT3	PASS	1/1	100	22	0.180711							intronic	intronic	intronic	ENSG00000122025									.	rs59947907	22	0	varscan
13	28635909	CA	C	SISJ0274	FLT3	PASS	0/1	9.3	44								intronic	intronic	intronic	ENSG00000122025									.	.	4	39	varscan
13	28635909	CA	C	SISJ0274	FLT3	PASS	0/1	3.77	55								intronic	intronic	intronic	ENSG00000122025									.	.	2	51	varscan
13	28647489	GAAAA	G	SISJ0274	FLT3	PASS	1/1	82.76	32								intronic	intronic	intronic	ENSG00000122025									.	rs201203436	24	5	varscan
13	28647489	GAAAA	G	SISJ0274	FLT3	PASS	0/1	84.62	77								intronic	intronic	intronic	ENSG00000122025									.	rs201203436	55	10	varscan
13	28589267	C	T	SISJ0274	FLT3	PASS	0/1	45.83	24	0.392173							intronic	intronic	intronic	ENSG00000122025									.	rs4073630	11	13	varscan
13	28589267	C	T	SISJ0274	FLT3	PASS	0/1	28.57	49	0.392173							intronic	intronic	intronic	ENSG00000122025									.	rs4073630	14	35	varscan
13	28589495	C	G	SISJ0274	FLT3	PASS	0/1	41.43	71	0.227835							intronic	intronic	intronic	ENSG00000122025									.	rs9579142	29	41	varscan
13	28589495	C	G	SISJ0274	FLT3	PASS	0/1	35.35	99	0.227835							intronic	intronic	intronic	ENSG00000122025									.	rs9579142	35	64	varscan
13	28589509	C	T	SISJ0274	FLT3	PASS	0/1	42.37	59	0.21845							intronic	intronic	intronic	ENSG00000122025									.	rs9579143	25	34	varscan
13	28589509	C	T	SISJ0274	FLT3	PASS	0/1	35.8	81	0.21845							intronic	intronic	intronic	ENSG00000122025									.	rs9579143	29	52	varscan
13	28589662	C	G	SISJ0274	FLT3	PASS	1/1	100	36	0.851238							intronic	intronic	intronic	ENSG00000122025									.	rs4497507	33	0	varscan
13	28589662	C	G	SISJ0274	FLT3	PASS	1/1	100	47	0.851238							intronic	intronic	intronic	ENSG00000122025									.	rs4497507	45	0	varscan
13	28592546	T	C	SISJ0274	FLT3	PASS	1/1	100	29	0.249002							intronic	intronic	intronic	ENSG00000122025									.	rs17086226	29	0	varscan
13	28592546	T	C	SISJ0274	FLT3	PASS	1/1	100	68	0.249002							intronic	intronic	intronic	ENSG00000122025									.	rs17086226	67	0	varscan
13	28592640	A	C	SISJ0274	FLT3	PASS	0/0	0	132		ENSG00000122025..ENST00000241453..exon20..c.T2505G..p.D835E:ENSG00000122025..ENST00000380982..exon20..c.T2505G..p.D835E	FLT3..uc001urw.3..exon20..c.T2505G..p.D835E	FLT3..NM_004119..exon20..c.T2505G..p.D835E	nonsynonymous_SNV	nonsynonymous_SNV	nonsynonymous_SNV	exonic	exonic	exonic	ENSG00000122025		D	0.976	D	0.951	D	0		IDx3dCOSM788x3bOCCURENCEx3d9(haematopoietic_and_lymphoid_tissue)	.	0	132	varscan
13	28592640	A	C	SISJ0274	FLT3	PASS	0/1	16.97	271		ENSG00000122025..ENST00000241453..exon20..c.T2505G..p.D835E:ENSG00000122025..ENST00000380982..exon20..c.T2505G..p.D835E	FLT3..uc001urw.3..exon20..c.T2505G..p.D835E	FLT3..NM_004119..exon20..c.T2505G..p.D835E	nonsynonymous_SNV	nonsynonymous_SNV	nonsynonymous_SNV	exonic	exonic	exonic	ENSG00000122025		D	0.976	D	0.951	D	0		IDx3dCOSM788x3bOCCURENCEx3d9(haematopoietic_and_lymphoid_tissue)	.	46	225	varscan
13	28594802	T	C	SISJ0274	FLT3	PASS	1/1	100	10	0.278155							intronic	intronic	intronic	ENSG00000122025									.	rs12430881	10	0	varscan
13	28594802	T	C	SISJ0274	FLT3	PASS	1/1	100	9	0.278155							intronic	intronic	intronic	ENSG00000122025									.	rs12430881	9	0	varscan
13	28602256	C	T	SISJ0274	FLT3	PASS	1/1	100	40	0.156749							intronic	intronic	intronic	ENSG00000122025									.	rs61944200	36	0	varscan
13	28602256	C	T	SISJ0274	FLT3	PASS	1/1	100	99	0.156749							intronic	intronic	intronic	ENSG00000122025									.	rs61944200	99	0	varscan
13	28602329	G	A	SISJ0274	FLT3	PASS	0/0	1.06	94		ENSG00000122025..ENST00000241453..exon16..c.C2039T..p.A680V:ENSG00000122025..ENST00000380982..exon16..c.C2039T..p.A680V:ENSG00000122025..ENST00000380987..exon16..c.C2039T..p.A680V:ENSG00000122025..ENST00000537084..exon16..c.C2039T..p.A680V	FLT3..uc001urw.3..exon16..c.C2039T..p.A680V:FLT3..uc010tdn.2..exon16..c.C2039T..p.A680V	FLT3..NM_004119..exon16..c.C2039T..p.A680V	nonsynonymous_SNV	nonsynonymous_SNV	nonsynonymous_SNV	exonic	exonic	exonic	ENSG00000122025		D	1	D	0.999	D	0		IDx3dCOSM786x3bOCCURENCEx3d3(haematopoietic_and_lymphoid_tissue):1(thyroid)	rs372303125	1	93	varscan
13	28602329	G	A	SISJ0274	FLT3	PASS	0/1	12.62	214		ENSG00000122025..ENST00000241453..exon16..c.C2039T..p.A680V:ENSG00000122025..ENST00000380982..exon16..c.C2039T..p.A680V:ENSG00000122025..ENST00000380987..exon16..c.C2039T..p.A680V:ENSG00000122025..ENST00000537084..exon16..c.C2039T..p.A680V	FLT3..uc001urw.3..exon16..c.C2039T..p.A680V:FLT3..uc010tdn.2..exon16..c.C2039T..p.A680V	FLT3..NM_004119..exon16..c.C2039T..p.A680V	nonsynonymous_SNV	nonsynonymous_SNV	nonsynonymous_SNV	exonic	exonic	exonic	ENSG00000122025		D	1	D	0.999	D	0		IDx3dCOSM786x3bOCCURENCEx3d3(haematopoietic_and_lymphoid_tissue):1(thyroid)	rs372303125	27	187	varscan
13	28622356	G	A	SISJ0274	FLT3	PASS	1/1	100	46	0.837061							intronic	intronic	intronic	ENSG00000122025									.	rs2153000	46	0	varscan
13	28622356	G	A	SISJ0274	FLT3	PASS	1/1	100	73	0.837061							intronic	intronic	intronic	ENSG00000122025									.	rs2153000	73	0	varscan
13	28631644	A	G	SISJ0274	FLT3	PASS	0/0	0	25								intronic	intronic	intronic	ENSG00000122025									.	.	0	24	varscan
13	28631644	A	G	SISJ0274	FLT3	PASS	0/1	5.13	39								intronic	intronic	intronic	ENSG00000122025									.	.	2	37	varscan
13	28636084	G	A	SISJ0274	FLT3	PASS	1/1	100	328	0.958067	ENSG00000122025..ENST00000241453..exon3..c.C288T..p.D96D:ENSG00000122025..ENST00000380982..exon3..c.C288T..p.D96D:ENSG00000122025..ENST00000380987..exon3..c.C288T..p.D96D:ENSG00000122025..ENST00000537084..exon3..c.C288T..p.D96D	FLT3..uc001urw.3..exon3..c.C288T..p.D96D:FLT3..uc010tdn.2..exon3..c.C288T..p.D96D	FLT3..NM_004119..exon3..c.C288T..p.D96D	synonymous_SNV	synonymous_SNV	synonymous_SNV	exonic	exonic	exonic	ENSG00000122025									.	rs7338903	328	0	varscan
13	28636084	G	A	SISJ0274	FLT3	PASS	1/1	100	664	0.958067	ENSG00000122025..ENST00000241453..exon3..c.C288T..p.D96D:ENSG00000122025..ENST00000380982..exon3..c.C288T..p.D96D:ENSG00000122025..ENST00000380987..exon3..c.C288T..p.D96D:ENSG00000122025..ENST00000537084..exon3..c.C288T..p.D96D	FLT3..uc001urw.3..exon3..c.C288T..p.D96D:FLT3..uc010tdn.2..exon3..c.C288T..p.D96D	FLT3..NM_004119..exon3..c.C288T..p.D96D	synonymous_SNV	synonymous_SNV	synonymous_SNV	exonic	exonic	exonic	ENSG00000122025									.	rs7338903	664	0	varscan
13	28636446	G	A	SISJ0274	FLT3	PASS	1/1	100	11	0.958067							intronic	intronic	intronic	ENSG00000122025									.	rs2387349	11	0	varscan
13	28636446	G	A	SISJ0274	FLT3	PASS	1/1	100	26	0.958067							intronic	intronic	intronic	ENSG00000122025									.	rs2387349	26	0	varscan
13	28644510	C	A	SISJ0274	FLT3	PASS	1/1	100	12	0.994209							intronic	intronic	intronic	ENSG00000122025									.	rs2387350	12	0	varscan
13	28644510	C	A	SISJ0274	FLT3	PASS	1/1	100	32	0.994209							intronic	intronic	intronic	ENSG00000122025									.	rs2387350	32	0	varscan
13	28647573	C	T	SISJ0274	FLT3	PASS	1/1	100	167	0.176318							intronic	intronic	intronic	ENSG00000122025									.	rs9581971	165	0	varscan
13	28647573	C	T	SISJ0274	FLT3	PASS	1/1	100	294	0.176318							intronic	intronic	intronic	ENSG00000122025									.	rs9581971	290	0	varscan
13	28602226	AAG	A	SISJ0282	FLT3	PASS	1/1	95.65	23	0.767173							intronic	intronic	intronic	ENSG00000122025									.	rs60462219	22	1	varscan
13	28602226	AAG	A	SISJ0282	FLT3	PASS	1/1	88.75	81	0.767173							intronic	intronic	intronic	ENSG00000122025									.	rs60462219	71	9	varscan
13	28647489	GA	G	SISJ0282	FLT3	PASS	0/1	70.37	38	0.675519							intronic	intronic	intronic	ENSG00000122025									.	.	19	8	varscan
13	28647489	GA	G	SISJ0282	FLT3	PASS	0/1	79.45	101	0.675519							intronic	intronic	intronic	ENSG00000122025									.	.	58	15	varscan
13	28589267	C	T	SISJ0282	FLT3	PASS	1/1	100	11	0.392173							intronic	intronic	intronic	ENSG00000122025									.	rs4073630	11	0	varscan
13	28589267	C	T	SISJ0282	FLT3	PASS	1/1	100	38	0.392173							intronic	intronic	intronic	ENSG00000122025									.	rs4073630	38	0	varscan
13	28601128	G	T	SISJ0282	FLT3	PASS	0/1	3.23	125								intronic	intronic	intronic	ENSG00000122025									.	.	4	120	varscan
13	28601128	G	T	SISJ0282	FLT3	PASS	0/0	0	215								intronic	intronic	intronic	ENSG00000122025									.	.	0	213	varscan
13	28607916	T	A	SISJ0282	FLT3	PASS	1/1	100	13	0.570687							intronic	intronic	intronic	ENSG00000122025									.	rs2491222	13	0	varscan
13	28607916	T	A	SISJ0282	FLT3	PASS	1/1	100	22	0.570687							intronic	intronic	intronic	ENSG00000122025									.	rs2491222	22	0	varscan
13	28607989	T	G	SISJ0282	FLT3	PASS	1/1	100	43	0.578674							intronic	intronic	intronic	ENSG00000122025									.	rs2491223	43	0	varscan
13	28607989	T	G	SISJ0282	FLT3	PASS	1/1	100	67	0.578674							intronic	intronic	intronic	ENSG00000122025									.	rs2491223	61	0	varscan
13	28609825	A	G	SISJ0282	FLT3	PASS	1/1	100	42	0.563099							intronic	intronic	intronic	ENSG00000122025									.	rs2491227	42	0	varscan
13	28609825	A	G	SISJ0282	FLT3	PASS	1/1	100	80	0.563099							intronic	intronic	intronic	ENSG00000122025									.	rs2491227	80	0	varscan
13	28609846	A	T	SISJ0282	FLT3	PASS	1/1	100	34	0.563099							intronic	intronic	intronic	ENSG00000122025									.	rs2491228	34	0	varscan
13	28609846	A	T	SISJ0282	FLT3	PASS	1/1	100	53	0.563099							intronic	intronic	intronic	ENSG00000122025									.	rs2491228	53	0	varscan
13	28609991	T	C	SISJ0282	FLT3	PASS	1/1	100	35	0.563099							intronic	intronic	intronic	ENSG00000122025									.	rs2491229	35	0	varscan
13	28609991	T	C	SISJ0282	FLT3	PASS	1/1	100	76	0.563099							intronic	intronic	intronic	ENSG00000122025									.	rs2491229	76	0	varscan
13	28609997	T	C	SISJ0282	FLT3	PASS	1/1	100	39	0.563099							intronic	intronic	intronic	ENSG00000122025									.	rs2491230	38	0	varscan
13	28609997	T	C	SISJ0282	FLT3	PASS	1/1	100	88	0.563099							intronic	intronic	intronic	ENSG00000122025									.	rs2491230	88	0	varscan
13	28610183	A	G	SISJ0282	FLT3	PASS	1/1	100	104	0.563299							intronic	intronic	intronic	ENSG00000122025									.	rs2491231	103	0	varscan
[truncated: 4,947 more rows]
